# Supplementary material for: Diversity and redundancy of the ripening regulatory networks revealed by the fruitENCODE and the new CRISPR/Cas9 CNR and NOR mutants
Source: Hortic Res. 2019 Feb 11;6:39. doi: 10.1038/s41438-019-0122-x (PMC6370854; doi:10.1038/s41438-019-0122-x)
Supplement: Supplementary file 1 — Dataset 1 [file 41438_2019_122_MOESM1_ESM.xlsx]

## Sheet: FPKM
Supplementary Table 1 | RNA-Seq data (FPKM) for ripnen toamto fruits (5-7 days post anthesis) of wild-type, mutants and crispr lines. RIN-RNAi line data was obtained from Li et al., 2017.
tracking_id	Crispr-CNR	Crispr-CNR	Crispr-CNR	Cnr	Cnr	Crispr-NOR	Crispr-NOR	nor	nor	nor	WT	WT	WT	RIN-RNAi	RIN-RNAi	rin	rin
Solyc00g005000.3	0	0.098122	0	0	0	0.0299208	0	0	0.5	0	0	0	0	0	0	0.0367918	0.0422097
Solyc00g005005.1	0	0	0	0	0	0	0	0	0	0	0	0	0	0	0	0	0
Solyc00g005040.3	2.53503	3.26381	1.62231	1.18	0.69	2.43606	3.10952	3.53	1.69	9.32	2.93048	1.80018	1.92295	0.510442	0.758818	1.09732	1.32271
Solyc00g005050.3	78.7478	94.0086	98.4689	58.07	51.78	101.314	103.647	55.09	42.66	89.11	87.2484	95.016	93.145	73.1132	66.2567	106.574	107.811
Solyc00g005055.1	0	0	0	0	0	0	0	0	0	0	0	0	0	0	0	0	0
Solyc00g005060.1	0	0	0	0	0	0	0	0	0	0	0	0	0	0	0	0	0
Solyc00g005080.2	0	0	0	0	0	0	0	0	0	0	0	0	0	0	0	0	0
Solyc00g005081.1	0	0	0	0	0	0	0	0	0	0	0	0	0	0	0	0	0
Solyc00g005082.1	0	0	0	0	0	0	0	0	0	0	0	0	0	0	0	0	0
Solyc00g005084.1	0	0	0	0	0	0	0	0	0	0	0	0	0	0	0	0	0
Solyc00g005086.1	0	0	0	0	0	0	0	0	0	0	0	0	0	0	0	0	0
Solyc00g005088.1	0	0	0	0	0	0	0	0	0	0	0	0	0	0	0	0	0
Solyc00g005090.1	0	0	0	0	0	0	0	0	0	0	0	0	0	0	0	0	0
Solyc00g005092.1	5.29596	21.5034	4.27627	0	0	8.60481	23.0522	0	0	0	8.74598	6.03621	5.23369	0	0	9.9931	9.85174
Solyc00g005094.1	260.048	163.581	142.308	75.42	26.42	266.479	293.659	165	145.1	170.71	68.1241	83.0764	74.6438	0	18.0681	804.422	490.619
Solyc00g005096.1	0	0	0	0	0	0	0	0	0	0	0	0	0	0	0	0	0
Solyc00g005098.1	0	0	0	0	0	0	0	0	0	0	0	0	0	0	0	0	0
Solyc00g005280.1	0	0	0	0	0	0	0	0	0	0	0	0	0	0	0	0	0
Solyc00g005283.1	0	0	0	0	0	0	0	0	0	0	0	0	0	0.0256024	0	0.0275538	0
Solyc00g005285.1	0	0	0	0	0	0	0	0	0	0	0	0	0	0	0	0	0
Solyc00g005287.1	0	0	0	0	0	0	0	0	0	0	0	0	0	0	0	0	0
Solyc00g005430.1	0	0	0	0	0	0	0	0	0	0	0	0	0	0	0	0	0
Solyc00g005440.2	0	0	0	0	0	0	0	0	0	0	0.395633	0	0	0	0	0	0
Solyc00g005445.1	0	0	0	0	0	0	0	0	0	0	0	0	0	0	0	0	0
Solyc00g005450.1	0	0	0	0	0	0	0	0	0	0	0	0	0	0	0	0	0
Solyc00g005460.2	0	0	0	0	0	0	0	0	0	0	0	0	0	0	0	0	0
Solyc00g005470.2	0	0	0	0	0	0	0	0	0	0	0	0	0	0	0	0	0
Solyc00g005480.1	0	0	0	0	0	0	0	0	0	0	0	0	0	0	0	0	0
Solyc00g005840.3	4.14487	4.27935	4.49875	2.49	0	8.13456	7.8979	18.15	11.4	8.11	3.20738	1.97109	3.42397	6.98922	5.82078	14.3849	17.354
Solyc00g005850.2	0	0	0	0	0	0.257547	0	0	0	0	0	0.65186	0.397348	0	0	0	0
Solyc00g005890.3	0	0	0	0	0	0	0	0	0	0	0	0	0	0	0	0	0
Solyc00g005900.2	0	0	0	0	0	0	0	0	0	0	0	0	0	0	0	0	0
Solyc00g005903.1	0	0	0	0	0	0	0	0	0	0	0	0	0	0	0	0	0
Solyc00g005907.1	0	0	0	0	0	0	0	0	0	0	0	0	0	0	0	0	0
Solyc00g006480.1	0	0	0	0	0	0	0	0	0	0	0	0	0	0	0	0	0
Solyc00g006483.1	0	0	0	0	0	0	0	0	0	0	0	0	0	0	0	0	0
Solyc00g006487.1	0	0	0	0	0	0	0	0	0	0	0	0	0	0	0	0	0
Solyc00g006490.3	12.6191	12.8297	12.4431	12.3	15.8	15.4135	14.4618	8.19	10.55	7.09	12.3027	11.3155	12.0722	10.4566	8.07819	10.9742	9.6334
Solyc00g006500.1	0	0	0	0	0	0	0	0	0	0	0	0	0	0	0	0	0
Solyc00g006510.1	0	0	0	0	0	0	0	0	0	0	0	0	0	0	0	0	0
Solyc00g006520.1	0	0	0	0	0	0	0	0	0	0	0	0	0	0	0	0	0
Solyc00g006530.1	0	0	0	0	0	0	0	0	0	0	0	0	0	0	0	0	0
Solyc00g006540.1	0	0	0	0	0	0	0	0	0	0	0	0	0	0	0	0	0
Solyc00g006550.1	0	0	0	0	0	0	0	0	0	0	0	0	0	0	0	0	0
Solyc00g006555.1	0	0	0	0	0	0	0	0	0	0	0	0	0	0	0	0	0
Solyc00g006560.1	0	0	0	0	0	0	0	0	0	0	0	0	0	0	0	0	0
Solyc00g006562.1	0	0	0	0	0	0	0	0	0	0	0	0	0	0	0	0	0
Solyc00g006564.1	0	0	0	0	0	0	0	0	0	0	0	0	0	0	0	0	0
Solyc00g006566.1	0	0	0	0	0	0	0	0	0	0	0	0	0	0	0	0	0
Solyc00g006568.1	0	0	0	0	0	0	0	0	0	0	0	0	0	0	0	0	0
Solyc00g006590.2	0	0	0	0	0	0.0410669	0.0818676	0	0	0	0	0	0	0	0	0	0
Solyc00g006593.1	0	0	0	0	0	0	0	0	0	0	0	0	0	0	0	0	0
Solyc00g006595.1	0	0	0	0	0	0	0	0	0	0	0	0	0	0	0	0	0
Solyc00g006597.1	0	0	0	0	0	0	0	0	0	0	0	0	0	0	0	0	0
Solyc00g006650.1	0	0	0	0	0	0	0	0	0	0	0	0	0	0	0	0	0
Solyc00g006655.1	0	0.62804	0	0	0	0.168105	0	0	0	0	0	0	0	0	0	0	0
Solyc00g006660.1	0	0	0	0	0	0	0	0	0	0	0	0	0	0	0	0	0
Solyc00g006680.2	0	0	0	0	0	0	0	0	0	0	0	0	0	0	0	0	0
Solyc00g006683.1	0	0	0	0	0	0	0	0	0	0	0	0	0	0	0	0	0
Solyc00g006687.1	0.020276	0.0226937	0	0	0	0.0210184	0	0	0	0	0.00807218	0	0	0	0	0.0205136	0.0120268
Solyc00g006800.3	62.1754	62.5808	64.4708	83.6	80.35	49.4416	51.2403	152.82	146.36	108.12	71.2802	90.8436	67.165	50.6874	43.6474	73.7588	72.6911
Solyc00g006805.1	39.7745	44.6582	52.9238	0	0	30.4501	32.6032	0	0	0	41.1	0	46.4313	31.4553	30.6747	50.9484	52.0727
Solyc00g006810.3	50.5696	56.7287	44.1759	7.87	4.84	27.1069	27.2442	20.64	24.58	29.34	50.5508	53.4498	50.7923	24.6784	34.0859	31.3791	37.7478
Solyc00g006820.3	3.72678	1.35544	3.01711	0.45	0.18	2.65031	3.26729	7.05	3.68	1.9	1.44308	0.916388	1.15278	2.43326	0.358063	10.235	8.77577
Solyc00g006830.3	11.4244	13.9553	12.0067	12.7	11.84	15.0018	15.9968	14.23	10.33	10.13	13.8354	13.6789	13.8648	15.5089	13.3016	15.2389	15.841
Solyc00g006840.3	0	0	0	0	0	0	0	0	0	0	0	0	0	0	0	0	0
Solyc00g006850.2	0	0	0	0	0	0	0	0	0	0	0	0	0	0	0	0	0
Solyc00g006855.1	0	0	0	0	0	0	0	0	0	0	0	0	0	0	0	0	0
Solyc00g006860.2	0	0	0	0	0	0	0	0	0	0	0	0	0	0	0	0	0
Solyc00g006863.1	0	0	0	0	0	0	0	0	0	0	0	0	0	0	0	0	0
Solyc00g006867.1	0.30092	0	0.451758	0	0	0.197513	0	0	0	0	0.532377	0.160435	0	0.423995	0	0.366222	0.406934
Solyc00g006870.1	0	0	0	0	0	0	0	0	0	0	0	0	0	0	0	0	0
Solyc00g006880.1	0	0	0	0	0	0	0	0	0	0	0	0	0	0	0	0	0
Solyc00g006890.1	0	0	0	0	0	0	0	0	0	0	0	0	0	0	0	0	0
Solyc00g006900.1	0	0	0	3.09	1.6	0	0	2.55	0.97	1.6	0	0	0	0	0	0	0
Solyc00g006903.1	0	0	0	0	0	0	0	0	0	0	0	0	0	0	0	0	0
Solyc00g006907.1	0	0	0	0	0	0	0	0	0	0	0	0	0	0	0	0	0
Solyc00g007010.3	6.96323	10.1255	10.6057	13.61	12.72	8.4383	8.58832	6.62	3.86	1.01	7.70006	7.55235	8.43868	9.00722	8.84023	9.40193	9.16789
Solyc00g007020.1	0	0	0	0	0	0	0	0	0	0	0	0	0	0	0	0	0
Solyc00g007030.2	0	0	0.173385	0	0	0	0.207814	0	0	0	0	0	0	0	0	0	0
Solyc00g007040.2	0	0	0	0	0	0	0	0	0	0	0	0	0	0	0	0	0
Solyc00g007050.1	0	0	0	0	0	0	0	0	0	0	0	0	0	0	0	0	0
Solyc00g007060.3	4.98035	5.90924	5.46143	11.56	12.47	11.2396	11.7567	8.65	8.51	6.69	7.64298	7.66648	7.56708	8.21409	4.79494	10.4502	8.95093
Solyc00g007065.1	0	0	0.0851687	0	0	0	0	0	0	0	0	0	0	0	0	0	0
Solyc00g007070.3	74.2392	89.6857	68.9252	65.63	54.74	67.1429	70.3454	53.78	59.13	52.03	65.2897	60.7864	64.9507	42.6745	54.286	53.6858	47.9958
Solyc00g007080.3	0.275181	0.405578	0.224353	0	0	0.406795	0.292577	0	0	0	0.672084	0.870579	0.596869	0.791613	0.423335	0.677727	0.385
Solyc00g007090.3	16.5681	16.209	14.8035	13.12	11.63	14.402	14.129	14.3	9.01	7.84	11.3419	14.4145	10.2569	11.2662	14.2378	12.122	12.3477
Solyc00g007100.3	7.1763	6.10557	7.82514	9.55	10.79	12.5583	12.8706	7.73	5.3	7.11	8.43755	7.96361	7.92086	2.81729	2.93814	9.43468	8.87235
Solyc00g007110.3	1.63904	1.27197	1.59643	1.75	2.11	2.31732	2.51916	2.2	2.2	1.24	2.60993	2.72955	2.47639	1.75748	1.59525	3.02566	2.28833
Solyc00g007130.3	2.38551	0.593904	1.47857	4.81	2.08	1.18148	0.723203	3.28	0.35	0.87	1.06663	1.21326	1.36518	2.89246	5.54831	1.99885	3.89744
Solyc00g007150.3	6.74984	5.89673	5.45469	4.52	4.47	12.3896	13.2286	4.7	4.82	3.37	4.70543	5.14677	4.25673	3.54921	2.19812	4.80075	2.78422
Solyc00g007160.2	0.105656	0.14626	0.139597	0	0	0.208011	0.030864	0	0	0	0.0310778	0	0	0.0944779	0	0.0528967	0
Solyc00g007180.1	0	0	0	0	0	0	0	0	0	0	0	0	0	0	0	0	0
Solyc00g007190.3	0	0	1.54485	0	0	0.29095	0.0964782	0	0	0	0.189252	0.229668	0.108483	0.162593	0.270211	0.286122	0.422708
Solyc00g007195.1	0.0631284	0.468441	0.716938	0	0	0.563356	0.625909	0	0.44	0	0.709592	0.721907	0.806164	0.376625	0.371322	0.491463	0.61598
Solyc00g007200.3	0.0267605	0	0.0268468	0.48	0.61	0.469891	0.385383	0	0.27	0	0.0222108	0.133234	0.0507938	0	0	0.0795305	0.090778
Solyc00g007220.3	36.4064	38.5005	45.3812	26.98	21.94	20.9517	20.0346	8.02	12.51	9.05	25.7421	26.9101	27.7728	35.9437	30.0159	21.7038	28.6047
Solyc00g007225.1	0	0	0	0	0.09	0	0	0	0	0	0	0	0	0	0	0	0
Solyc00g007260.3	4.10748	7.08739	6.02047	2.96	9.62	6.62057	6.98993	7.07	3.89	4.32	4.51339	5.38405	4.1658	2.56926	3.4827	3.9473	3.71502
Solyc00g007270.3	399.194	260.779	257.343	176.42	147.17	278.843	254.292	333.79	378.15	300.17	254.747	254.399	257.959	295.964	339.129	400.799	351.871
Solyc00g007300.3	25.4023	17.4617	18.3834	12.79	11.08	16.2309	14.1324	5.81	4.62	8.87	21.2415	22.9198	21.5833	13.4975	11.9322	8.73409	8.08986
Solyc00g007305.1	0	0	0	0	0	0	0	0	0	0	0	0	0	0	0	0	0
Solyc00g007320.1	0	0	0	0	0	0	0	0	0	0	0	0	0	0	0	0	0
Solyc00g007330.2	0	0	0	0	0	0	0	0	0	0	0	0	0	0	0	0	0
Solyc00g007340.2	0	0	0	0	0	0	0	0	0	0	0	0	0	0	0	0	0
Solyc00g007450.1	0	0.704514	0	0	0	0	0	0	0	0	0	0	0	0	0	0	0
Solyc00g007550.1	0	0	0	0	0	0	0	0	0	0	0	0	0	0	0	0	0
Solyc00g007555.1	0	0	0	0	0	0	0	0	0	0	0	0	0	0	0	0	0
Solyc00g007570.2	0	0	0	0	0	0	0	0	0	0	0	0	0	0	0	0	0
Solyc00g007600.2	0.0983093	0	0.188014	0	0	0.0311167	0.125216	0	0	0	0.0446707	0	0	0.0631314	0.106596	0.0341927	0.0769152
Solyc00g007605.1	0	0	0	0	0	0	0	0	0	0	0	0	0	0	0	0	0
Solyc00g007910.1	0	0	0	0	0	0	0	0	0	0	0	0	0	0	0	0	0
Solyc00g007920.1	0	0	0	0	0	0	0	0	0	0	0	0	0	0	0	0	0
Solyc00g007925.1	0	0	0	0	0	0	0	0	0	0	0	0	0	0	0	0	0
Solyc00g007930.1	0	0	0	0	0	0	0	0	0	0	0	0	0	0	0	0	0
Solyc00g007950.1	0	0	0	0	0	0	0	0	0	0	0	0	0	0	0	0	0
Solyc00g007960.1	0	0	0	0	0	0	0	0	0	0	0	0	0	0	0	0	0
Solyc00g007970.1	0	0	0	0	0	0	0	0	0	0	0	0	0	0	0	0	0
Solyc00g007980.1	0	0	0	0	0	0	0	0	0	0	0	0	0	0	0	0	0
Solyc00g007990.1	0	0	0	0	0	0	0	0	0	0	0	0	0	0	0	0	0
Solyc00g008000.1	0	0	0	0	0	0	0	0	0	0	0	0	0	0	0	0	0
Solyc00g008010.1	0	0	0	0	0	0	0	0	0	0	0	0	0	0	0	0	0
Solyc00g008020.1	0	0	0	0	0	0	0	0	0	0	0	0	0	0	0	0	0
Solyc00g008030.1	0	0	0	0	0	0	0	0	0	0	0	0	0	0	0	0	0
Solyc00g008040.1	0	0	0	0	0	0	0	0	0	0	0	0	0	0	0	0	0
Solyc00g008050.1	0	0	0	0	0	0	0	0	0	0	0	0	0	0	0	0	0
Solyc00g008055.1	0	0	0	0	0	0	0	0	0	0	0	0	0	0	0	0	0
Solyc00g008060.1	0	0	0	0	0	0	0	0	0	0	0	0	0	0	0	0	0
Solyc00g008070.2	0	0	0	0	0	0	0	0	0	0	0	0	0	0	0	0	0
Solyc00g008090.2	0	0	0	0	0	0	0	0	0	0	0	0	0	0	0	0	0
Solyc00g008110.1	0	0	0	0	0	0	0	0	0	0	0	0	0	0	0	0	0
Solyc00g008120.1	0	0	0	0	0	0	0	0	0	0	0	0	0	0	0	0	0
Solyc00g008130.1	0	0	0	0	0	0	0	0	0	0	0	0	0	0	0	0	0
Solyc00g008140.1	0	0	0	0	0	0	0	0	0	0	0	0	0	0	0	0	0
Solyc00g008150.1	0	0	0	0	0	0	0	0	0	0	0	0	0	0	0	0	0
Solyc00g008160.1	0	0	0	0	0	0	0	0	0	0	0	0	0	0	0	0	0
Solyc00g008165.1	0	0	0.152112	0	0	0	0	0	0	0	0	0	0	0	0	0	0
Solyc00g008260.2	0	0	0	0	0	0	0	0	0	0	0	0	0	0	0	0	0
Solyc00g008265.1	0	0	0	0	0	0	0	0	0	0	0	0	0	0	0	0	0
Solyc00g008270.1	0	0	0	0	0	0	0	0	0	0	0	0	0	0	0	0	0
Solyc00g008570.2	0	0	0	0	0	0	0	0	0	0	0	0	0	0	0	0	0
Solyc00g008580.1	0	0	0	0	0	0	0	0	0	0	0	0	0	0	0	0	0
Solyc00g008680.3	55.3277	64.3433	67.9579	95.35	94.06	57.1556	62.1199	55.7	53.91	59.9	59.9814	63.095	60.3496	57.1777	60.7766	65.3168	66.3497
Solyc00g008800.2	0	0	0	0	0	0	0	0	0	0	0	0	0	0	0	0	0
Solyc00g008910.1	0	0	0	0	0	0	0	0	0	0	0	0	0	0	0	0	0
Solyc00g008915.1	0.012459	0	0	0	0	0.00853167	0	0	0	0	0	0	0.0108953	0	0	0	0
Solyc00g009020.3	229.511	228.958	262.925	480.36	554.42	254.919	262.483	420.08	418.13	483.35	272.393	273.987	283.7	227.773	214.111	289.05	311.678
Solyc00g009030.2	0	0.310096	0.100324	0	0	0.207189	0.152689	0	0	0	0	0	0	0.064381	0.107813	0.0729766	0.168008
Solyc00g009040.3	0.058601	0.102928	0.0987431	0.91	2.69	0.0877585	0.0653421	0	0	0	0.0153922	0.0372588	0	0.0673558	0.060781	0.0759136	0.0521836
Solyc00g009050.2	0.267982	0	0	0	0	0.371468	0.259662	0	0	0	0.171215	0.0685487	0.130197	0	0.0527371	0	0.0612866
Solyc00g009060.3	80.9621	85.2091	91.8829	50.44	16.82	106.145	105.382	52.07	43.33	40.95	81.294	83.3535	76.3444	58.0214	56.2653	56.9248	55.4864
Solyc00g009070.1	0	0	0	0	0	0	0	0	0	0	0	0	0	0	0	0	0
Solyc00g009080.3	40.6281	46.2119	41.4166	21.82	21.52	38.9446	46.2621	40.3	20.79	39.12	36.1153	38.5609	43.4038	48.4714	40.6311	43.1627	42.6127
Solyc00g009090.3	0	0.262031	0.0146036	0.18	0	0	0	0	0	0	0	0	0	0	0	0	0.0242474
Solyc00g009100.3	8.76553	17.0782	20.3944	3.79	6.29	15.56	14.3108	15.58	24.17	11.06	15.7042	15.772	17.2268	16.0485	22.8423	16.4098	16.4424
Solyc00g009110.3	6.41274	5.005	7.75469	21.46	20.6	41.7227	24.2336	31.32	31.58	73.24	5.33858	4.70591	5.37302	8.57888	7.35965	9.85796	7.32799
Solyc00g009120.3	7.82155	9.7371	12.0417	8.21	19.56	34.2923	22.0749	30.5	42.2	46.16	4.63868	5.70852	4.98343	8.16321	6.50217	7.57352	7.43763
Solyc00g009140.3	32.6148	46.9258	42.7481	28.43	23.67	29.9622	34.6298	33.64	40.24	0	75.1701	102.311	73.9821	24.5029	23.7508	22.7553	30.1538
Solyc00g009141.1	43.1296	38.8456	47.3051	32.68	31.43	68.4911	71.6754	60.75	4.97	10.9	50.5153	52.459	52.2838	39.2223	36.7783	46.7717	46.4828
Solyc00g009142.1	0	0	0	0	0	0	0	0	0	0	0	0	0	0	0	0	0
Solyc00g009143.1	0	0.119319	0	0	0	0	0	0	0	0	0	0	0	0	0	0	0
Solyc00g009144.1	0	0	0	0	0	0	0	0	0	0	0	0	0	0	0	0	0
Solyc00g009145.1	0	0	0	0	0	0	0	0	0	0	0	0	0	0	0	0	0
Solyc00g009146.1	0	0	0	0	0	0	0	0	0	0	0	0	0	0	0	0	0
Solyc00g009148.1	0	0	0	0	0	0	0	0	0	0	0	0	0	0	0	0	0
Solyc00g009650.1	0	0	0	0	0	0	0	0	0	0	0	0	0	0	0	0	0
Solyc00g009760.2	0	0	0	0	0	0	0	0	0	0	0	0	0	0	0	0	0
Solyc00g009765.1	0	0	0	0	0	0	0	0	0	0	0	0	0	0	0	0	0
Solyc00g010410.1	0	0	0	0	0	0	0	0	0	0	0	0	0	0	0	0	0
Solyc00g010420.1	0	0	0	0	0	0	0	0	0	0	0	0	0	0	0	0	0
Solyc00g010520.1	0	0	0	0	0	0	0	0	0	0	0	0	0	0	0	0	0
Solyc00g010525.1	0	0	0	0	0	0.0166995	0	0	0	0	0	0	0	0	0	0	0
Solyc00g010530.1	0	0	0	0	0	0	0	0	0	0	0	0	0	0	0	0	0
Solyc00g010750.2	0	0	0	0	0	0	0	0	0	0	0	0	0	0	0	0	0
Solyc00g010755.1	0	0	0	0	0	0	0	0	0	0	0	0	0	0	0	0	0
Solyc00g010780.1	0	0	0	0	0	0	0	0	0	0	0	0	0	0	0	0	0
Solyc00g010930.1	0	0	0	0	0	0	0	0	0	0	0	34.8094	0	0	0	0	0
Solyc00g011150.1	0	0	0	0	0	0	0	0	0	0	0	0	0	0	0	0	0
Solyc00g011160.2	0	0	0	0	0	0	0	0	0	0	0	0	0	0	0	1.64873	0
Solyc00g011170.1	0	0	0	0	0	0	0	0	0	0	0	0	0	0	0	0	0
Solyc00g011175.1	0	0	0	0	0	0	0	0	0	0	0	0	0	0	0	0	0
Solyc00g011670.1	0	0	0	0	0	0	0	0	0	0	0	0	0	0	0	0	0
Solyc00g011673.1	0	0	0	0	0	0	0	0	0	0	0	0	0	0	0	0	0
Solyc00g011677.1	0	0.0737579	0	0	0	0	0	0	0	0	0.0546616	0	0.125331	0	0	0.237766	0.0677089
Solyc00g011870.1	0	0	0	0	3.61	0	0	0	0	0	0	0	0	0	0	0	0
Solyc00g011880.3	16.3017	15.9835	12.6589	10.73	5.39	15.3035	14.4506	17.12	11.85	8.54	11.3515	14.9135	13.6086	17.2341	18.0147	21.9275	23.6575
Solyc00g011890.3	77.3448	62.4978	54.3379	115.38	111.6	64.4317	65.07	45.9	39.61	56.96	64.6642	65.3044	65.672	52.6007	53.1204	37.0401	40.0866
Solyc00g011895.1	0	0	0	0	0	0	0	0	0	0	0	0	0	0	0	0	0
Solyc00g012430.1	0	0	0	0	0	0	0	0	0	0	0	0	0	0	0	0	0
Solyc00g012435.1	0	0	0	0	0	0	0	0	0	0	0	0	0	0	0	0	0
Solyc00g012440.1	0	0	0	0	0	0	0	0	0	0	0	0	0	0	0	0	0
Solyc00g012540.1	0	0	0	0	0	0	0	0	0	0	0	0	0	0	0	0	0
Solyc00g012640.1	0	0	0	0	0	0	0	0	0	0	0	0	0	0	0	0	0
Solyc00g012650.1	0	0	0	0	0	0	0	0	0	0	0	0	0	0	0	0	0
Solyc00g012660.1	0	0	0	0	0	0	0	0	0	0	0	0	0	0	0	0	0
Solyc00g012670.2	0	0	0	0	0	0	0	0	0	0	0	0	0	0	0	0	0
Solyc00g012680.1	0	0	0	0	0	0	0	0	0	0	0	0	0	0	0	0	0
Solyc00g012690.1	0	0	0	0	0	0	0	0	0	0	0	0	0	0	0	0	0
Solyc00g012700.2	0	0	0	0	0	0	0	0	0	0	0	0	0	0	0	0	0
Solyc00g012702.1	0	0	0	0	0	0	0	0	0	0	0	0	0	0	0	0	0
Solyc00g012704.1	0	0	0.0284785	0	0	0	0	0	0	0	0	0.00826345	0	0	0	0	0
Solyc00g012706.1	0	0.247941	0	0	0	0	0	0	0	0	0	0	0	0	0	0	0
Solyc00g012708.1	0	0	0	0	0	0	0	0	0	0	0	0	0	0	0	0	0
Solyc00g013110.1	0	0	0	0	0	0	0	0	0	0	0	0	0	0	0	0	0
Solyc00g013120.3	0	0	0	0	0	0	0	0	0	0	0	0	0	0	0	0	0
Solyc00g013130.3	0	0	0	0	0	0	0	0	0	0	0	0	0	0	0	0	0
Solyc00g013133.1	0	0	0	0	0	0	0	0	0	0	0	0	0	0	0	0	0
Solyc00g013137.1	0.662689	0	0.668178	0	0	0	0	0	1.17	0	0	0	0.25274	0.232679	0.253433	1.78333	0.640038
Solyc00g013150.1	0	0	0	0	0	0	0	0	0	0	0	0	0	0	1.50364	2.18351	0
Solyc00g013155.1	0	0	0	0	0	0	0	0	0	0	0	0	0	0.55329	0.60063	0	0.368148
Solyc00g013160.2	0.40323	0.690119	0.545132	4.48	4.36	0.0686861	0.0901886	1.64	0.2	2.36	0	0	0.270908	0.466647	0.308361	2.04748	1.66659
Solyc00g013170.1	12.4481	10.0441	10.1563	0	0	0	0	0	0	0	0	0	0	8.43077	53.8687	97.6212	75.2675
Solyc00g013180.1	0.195477	1.23191	0	0	0	0.225427	0	0	0	0	0	0	0	0.128883	0.853863	0.30452	0.51284
Solyc00g013181.1	0	0	0	0	0	0	0	0	0	0	0	0	0	1.04938	0	0.7231	0
Solyc00g013182.1	0	0	0	0	0	0	0	0	0	0	0	0	0	0	0	0	0
Solyc00g013183.1	0	0	0	0	0	0	0	0	0	0	0	0	0	0	0	0	0
Solyc00g013184.1	0	0	0	0	0	0	0	0	0	0	0	0	0	0	0	0	0
Solyc00g013185.1	0	0	0	0	0	0	0	0	0	0	0	0	0	0	0	0	0
Solyc00g013186.1	0	0	0	0	0	0	0	0	0	0	0	0	0	0	0	0	0
Solyc00g013188.1	0	0	0	0	0	0	0	0	0	0	0	0	0	0	0	0	0
Solyc00g014170.1	0	0	0	0	0	0	0	0	0	0	0	0	0	0	0	0	0
Solyc00g014180.1	0	0	0	0	0	0	0	0	0	0	0	0	0	0	0	0	0
Solyc00g014190.1	0	0	0	0	0	0	0	0	0	0	0	0	0	0	0	0	0
Solyc00g014290.1	0	0	0	0	0	0	0	0	0	0	0	0	0	0	0	0	0
Solyc00g014390.1	0	0	0	0	0	0	0	0	0	0	0	0	0	0	0	0	0
Solyc00g014395.1	0	0	0	0	0	0	0	0	0	0	0	0.0216535	0.0590847	0.0380011	0	0	0.0265675
Solyc00g014790.2	0.635477	0.986264	0.560104	0	0	0	0	0	0	0	0	0	0	0.16417	0.242374	0.512131	0.440781
Solyc00g014800.1	0	1.08255	0	0	0.23	0	0	0	0.24	0	0	0	0	0.17814	0	0	0
Solyc00g014810.1	0	0	0	0	0	0	0	0	0	0	0	0	0	0	0	0	0
Solyc00g014820.2	0	0	0	0	0	0	0	0	0	0	0	0	0	0	0	0	0
Solyc00g014830.3	0	0	0.0706138	0	0	0.0217404	0.0281883	0.78	0.55	2.41	0	0	0	0.0474019	0.0802628	0.0271209	0.283096
Solyc00g014840.1	0	2.47754	0	0	0	0	0	0	0	0	0	0	0	0	0	0	0
Solyc00g014850.1	0	0.877201	0	1.2	1.07	0.470464	0	0	0.73	1.62	0	0	0	1.63133	0.849458	0	1.16176
Solyc00g014860.1	0	0	0	0	0	0	0	0	0	0	0	0	0	0	0	0	0
Solyc00g014960.1	0	0	0	0	0	0	0	0	0	0	0	0	0	0	0	0	0
Solyc00g014980.1	0	0	0	0	0	0	0	0	0	0	0	0	0	0	0	0	0
Solyc00g014990.2	0	0	0	0	0	0	0	0	0	0	0	0	0	0	0	0	0
Solyc00g014995.1	0	0	0	0	0	0	0	0	0	0	0	0	0	0	0	0	0
Solyc00g015000.1	0	0	0	0	0	0	0	0	0	0	0	0	0	0	0	0	0
Solyc00g015600.1	0	0	0	0	0	0	0	0	0	0	0	0	0	0	0	0	0
Solyc00g015720.1	0	0	0	0	0	0	0	0	0	0	0	0	0	0	0	0	0
Solyc00g015730.2	0	0	0	0	0	0	0	0	0	0	0	0	0	0	0	0	0
Solyc00g015733.1	0	0	0	0	0	0	0	0	0	0	0	0	0	0	0	0	0
Solyc00g015735.1	0	0	0	0	0	0	0	0	0	0	0	0	0	0	0	0	0
Solyc00g015737.1	0	0	0	0	0	0	0	0	0	0	0	0	0	0	0	0	0
Solyc00g016470.1	0	0	0	0	0	0	0	0	0	0	0	0	0	0	0	0	0
Solyc00g016480.1	0	0	0	0	0	0	0	0	0	0	0	0	0	0	0	0	0
Solyc00g016490.1	0	0	0	0	0	0	0	0	0	0	0	0	0	0	0	0	0
Solyc00g016590.2	0	0	0	0	0	0	0	0	0	0	0	0	0	0	0	0	0
Solyc00g016790.1	0	0	0	0	0	0	0	0	0	0	0	0	0	0	0	0	0
Solyc00g016900.1	0	0	0	0	0	0	0	0	0	0	0	0	0	0	0	0	0
Solyc00g016910.1	0	0	0	0	0	0	0	0	0	0	0	0	0	0	0	0	0
Solyc00g016915.1	0	0	0	0	0	0	0	0	0	0	0	0	0	0	0	0	0
Solyc00g017210.2	0	0	0	0	0	0	0.0434178	0	0	0	0	0	0	0	0	0	0
Solyc00g017220.2	0	0	0	0	0	0	0	0	0	0	0	0	0	0	0	0	0
Solyc00g017230.1	0	0	0	0	0	0	0	0	0	0	0	0	0	0	0	0	0
Solyc00g017235.1	0	0	0	0	0	0	0	0	0	0	0	0	0	0	0	0	0
Solyc00g017540.2	0	0	0	0	0	0	0	0	0	0	0	0	0	0	0	0	0
Solyc00g017550.2	0	0	0	0	0	0	0	0	0	0	0	0	0	0	0	0	0
Solyc00g017760.1	0	0	0	0	0	0	0	0	0	0	0	0	0	0	0	0	0
Solyc00g017860.1	0	0	0	0	0	0	0	0	0	0	0	0	0	0	0	0	0
Solyc00g017870.1	0	0	0	0	0	0	0	0	0	0	0	0	0	0	0	0	0
Solyc00g017880.1	0	0	0	0	0	0	0	0	0	0	0	0	0	0	0	0	0
Solyc00g017890.1	0	0	0	0	0	0	0	0	0	0	0	0	0	0	0	0	0
Solyc00g017900.1	0	0	0	0	0	0	0	0	0	0	0	0	0	0	0	0	0
Solyc00g017910.1	0	0	0	0	0	0	0	0	0	0	0	0	0	0	0	0	0
Solyc00g017920.1	0	0	0	0	0	0	0	0	0	0	0	0	0	0	0	0	0
Solyc00g017930.1	0	0	0	0	0	0	0	0	0	0	0	0	0	0	0	0	0
Solyc00g017933.1	0	0	0	0	0	0	0	0	0	0	0	0	0	0	0	0	0
Solyc00g017937.1	0	0	0	0	0	0	0	0	0	0	0	0	0	0	0	0	0
Solyc00g018760.1	0	0	0	0	0	0	0	0	0	0	0	0	0	0	0	0	0
Solyc00g018770.1	0	0	0	0	0	0	0	0	0	0	0	0	0	0	0	0	0
Solyc00g018970.1	0	0	0	0	0	0	0	0	0	0	0	0	0	0	0	0	0
Solyc00g019610.1	0	0	0	0	0	0	0	0	0	0	0	0	0	0	0	0	0
Solyc00g019620.2	0	0	0	0	0	0	0	0	0	0	0	0	0	0	0	0	0
Solyc00g019630.2	0	0	0	0	0	0	0	0	0	0	0	0	0	0	0	0	0
Solyc00g019730.2	1.01731	4.57668	2.76222	1.68	0	4.09893	5.50091	2.58	1.31	11.64	3.03228	2.21009	1.14597	3.83212	4.22168	6.46405	7.06886
Solyc00g019740.1	0.534091	3.33645	2.43801	9.84	1.41	0.943234	1.71135	4.03	6.35	8.86	1.30665	0	0.496345	1.15674	1.70474	1.42836	1.80855
Solyc00g019750.1	0	0	6.51764	1.17	0	4.18034	0	6.03	2.17	1.44	0	0	0	0	10.8321	14.9385	15.1108
Solyc00g019950.1	1.25253	0.556517	0	2.03	0.39	0	0	1.01	0.33	3.2	0	0	0	0	0	0	0
Solyc00g019970.2	0.639525	0.201571	0.0653269	0	0	0	0	0	0	0	0.0897774	0	0.0499961	0.0903377	0	0.0520145	0.0603805
Solyc00g019980.2	0.370773	0.0650961	0.126171	0	0	0.0354703	0	0	0	0	0	0.159353	0	0.297693	0.335718	0.151444	0.116712
Solyc00g019990.1	0	0	0	0	0	0	0	0	0	0	0	0	0	6.85227	0	0	10.0869
Solyc00g020000.1	0	29.0727	28.3124	0	0	0	0	0	0	0	0	0	0	55.0531	0	0	0
Solyc00g020010.1	14.046	3.88791	0	4.84	0	0	0	2.03	0	4.81	0	0	0	0	0	0	8.00968
Solyc00g020020.2	0.13301	0	0.068234	0	0	0	0	0	0	0	0	0	0	0	0.0520046	0	0.126175
Solyc00g020030.1	13.7896	0	0	0.32	1.66	0	0	2.3	0	2.3	0	0	0	0	0	0	0
Solyc00g020040.1	0	1.23556	0	1.18	0.89	0	0	0	0	0.98	0	0.187697	0.353712	0.498227	0.276577	0.146521	0.491344
Solyc00g020440.1	0	0	0	0	0	0	0	0	0	0	0	0	0	0	0	0	0
Solyc00g020540.2	0	0	0	0	0	0	0	0	0	0	0	0	0	0	0	0	0
Solyc00g020545.1	0.0420402	0	0	0	0	0	0	0	0	0	0.187983	0.192349	0.319867	0.0300073	0.0337462	0.034969	0
Solyc00g020960.1	0	0	0	0	0	0	0	0	0	0	0	0	0	0	0	0	0
Solyc00g020970.1	0	0	0	0	0	0	0	0	0	0	0	0	0	0	0	0	0
Solyc00g020980.1	0	0	0	0	0	0	0	0	0	0	0	0	0	0	0	0	0
Solyc00g020990.2	0	0	0	0	0	0	0	0	0	0	0	0	0	0	0	0	0
Solyc00g021490.2	0	0	0	0	0	0	0	0	0	0	0	0	0	0	0	0	0
Solyc00g021500.2	0	0	0	0	0	0	0	0	0	0	0	0	0	0	0	0	0
Solyc00g021510.2	0	0	0	0	0	0	0	0	0	0	0	0	0	0	0	0	0
Solyc00g021520.1	0	0	0	0	0	0	0	0	0	0	0	0	0	0	0	0	0
Solyc00g021530.2	0	0	0	0	0	0	0	0	0	0	0	0	0	0	0	0	0
Solyc00g021630.1	0.342607	0.706035	0.168594	2.25	0.34	0	0.134219	0.88	0.35	2.45	0	0	0	0.113098	0.888692	0.394999	0.294972
Solyc00g021640.3	0.472053	0.88995	0.172331	0.71	1.75	0.238577	0.24607	0.95	0	1.6	0.105807	0.0852923	0.119904	0.507744	0.366403	0.342981	0.39066
Solyc00g021650.1	0	0	0	0	0	0	0	0	0	0	0	0	0	0	0	0	0
Solyc00g021655.1	0	0	0	0	0	0	0	0	0	0	0	0	0	0	0	0	0
Solyc00g022070.1	121.181	0	0	0	0	0	0	0	0	0	0	0	0	0	0	0	0
Solyc00g022080.1	0	0	0	0	0	0	0	0	0	0	0	0	0	0	0	0	0
Solyc00g022090.2	0.211779	0.108409	0	0	0	0	0	0	0	0	0	0.0903627	0	0	0	0	0
Solyc00g022100.1	1.05575	0	0.635058	4.43	0.46	0	0.33175	3.24	3.26	5.13	0.517699	0.21404	0	0.304096	0.500571	0	0.602097
Solyc00g022103.1	1.29365	2.12618	0.782187	13.27	16.3	0.528672	0	0	0	14.01	0	0	0.185715	0.369043	0.601854	0.466761	0.256074
Solyc00g022107.1	0.535119	1.76101	1.56142	3.12	5.04	0.221486	0.347024	5.9	4.46	16.26	0.169316	0.0689533	0.382514	0.531082	1.33562	0.503727	0.645437
Solyc00g022920.2	0	0	0	0	0	0	0	0	0	0	0	0	0	0	0	0	0
Solyc00g023020.2	0	0	0	0	0	0	0	0	0	0	0	0	0	0	0	0	0
Solyc00g023040.2	0	0	0	0	0	0	0	0	0	0	0	0	0	0	0	0	0
Solyc00g023250.2	0	0	0	0	0	0	0	0	0	0	0	0	0	0	0	0	0
Solyc00g023260.1	0	0	0	0	0	0	0	0	0	0	0	0	0	0	0	0	0
Solyc00g023270.2	0	0	0	0	0	0	0	0	0	0	0	0	0	0	0	0	0
Solyc00g023470.1	0	0	0	0	0	0	0	0	0	0	0	0	0	0	0	0	0
Solyc00g023475.1	0	0	0	0	0	0	0	0	0	0	0	0	0	0	0	0	0
Solyc00g023570.1	0	0	0	1.46	0	0	0	0	0	0	0	0	0	0	0	0	0
Solyc00g023580.1	0	0	0	0	0	0	0	0	0	0	0	0	0	0	0	0	0
Solyc00g023590.2	0	0	0	0	0	0	0	0	0	0	0	0	0	0.0738406	0	0	0
Solyc00g023600.2	7.13874	0	0	0	0	0	0	0	0	0	0	0	0	0	2.29252	0	0
Solyc00g023700.2	0	0	0	0	0	0	0	0	0	0	0	0	0	0	0	0	0
Solyc00g023710.1	0	0	0	0	0	0	0	0.33	0	0	0	0	0	0	0	0	0
Solyc00g024010.1	0	0	0	0	0	0	0	0	0	0	0	0	0	0	0	0	0
Solyc00g024020.1	0	0	0	0	0	0	0	0	0	0	0	0	0	0	0	0	0
Solyc00g024030.1	0	0	0	0	0	0	0	0	0	0	0	0	0	0	0	0	0
Solyc00g024040.1	0	0	0	0	0	0	0	0	0	0	0	0	0	0	0	0	0
Solyc00g024050.1	0	0	0	0	0	0	0	0	0	0	0	0	0	0	0	0	0
Solyc00g024150.3	48.8566	61.3937	56.9976	18.5	16.49	35.0929	33.3484	32.44	28.32	40.06	27.7047	25.4034	26.3402	23.962	28.1556	35.7272	49.4122
Solyc00g024160.2	0	0	0.16651	0	0	0.0998655	0	0	0	0	0.0680252	0	0	0	0	0	0.0746889
Solyc00g024370.1	0	0	0	0	0	0	0	0	0	0	0	0	0	0	0	0	0
Solyc00g024670.1	0	0	0	0	0	0	0	0	0	0	0	0	0	0	0	0	0
Solyc00g024690.2	0	0	0	0	0	0	0	0	0	0	0	0	0	0	0	0	0
Solyc00g024695.1	0.138015	0	0.0721864	0	0	0.0446483	0	0	0	0	0.0548219	0.0334026	0	0	0	0	0
Solyc00g025290.1	1.30331	0.500384	1.3189	5.58	5.04	0	0.118687	5.54	4.95	12.47	0	0	0	0.710029	0	0.14169	0.636788
Solyc00g025300.1	0	0	0	0	0	0	0	0	0	0	0	0	0	0	0	0	0
Solyc00g025400.2	0	0	0	0	0	0.0411603	0	0	0	0	0	0	0	0.0500865	0	0.061245	0
Solyc00g025500.2	0	0	0	0	0	0	0	0	0	0	0	0	0	0	0	0	0
Solyc00g025510.1	0	0	0	0	0	0	0	0	0	0	0	0	0	0	0	0	0
Solyc00g025520.1	0	0	0	0	0	0	0	0	0	0	0	0	0	0	0	0	0
Solyc00g025530.1	0	0	0	0	0	0	0	0	0	0	0	0	0	0	0	0	0
Solyc00g025540.2	0	0	0	0	0	0	0	0	0	0	0	0	0	0	0	0	0
Solyc00g025650.2	0	0	0	0	0	0	0	0	0	0	0	0	0	0	0	0	0
Solyc00g025660.1	0	0	0	0	0	0	0	0	0	0	0	0	0	0	0	0	0
Solyc00g026160.3	0	0.139409	0	0	0	0.0280498	0	0	0	0	0.0760958	0.182342	0.131438	0.0582594	0	0.0322547	0
Solyc00g026165.1	0	0	0	0	0	0	0.194315	0	0	0	0	0	0	0	0	0	0
Solyc00g026860.1	0	0	0	0	0	0	0	0	0	0	0	0	0.0247966	0	0	0	0
Solyc00g026870.1	0	0	0	0	0	0	0	0	0	0	0	0	0	0	0	0	0
Solyc00g026875.1	0	0	0	0	0	0	0	0	0	0	0	0	0	0	0	0	0
Solyc00g026890.1	0	0	0	0	0	0	0	0	0	0	0	0	0	0	0	0	0
Solyc00g026900.1	0	0	0	0	0	0	0	0	0	0	0	0	0	0	0	0	0
Solyc00g026903.1	0	0	0	0	0	0	0	0	0	0	0	0	0	0	0	0	0
Solyc00g026905.1	0	0	0	0	0	0	0	0	0	0	0	0	0	0	0	0	0
Solyc00g026907.1	0	0	0	0	0	0	0.0295687	0	0	0	0	0	0	0	0	0	0
Solyc00g027640.1	0	0	0	0	0	0	0	0	0	0	0	0	0	0	0	0	0
Solyc00g027650.1	0	0	0	0	0	0	0	0	0	0	0	0	0	0	0	0	0
Solyc00g027660.2	0	0	0	0	0	0	0	0	0	0	0	0	0	0	0	0	0
Solyc00g027670.2	0	0	0	0	0	0	0	0	0	0	0	0	0	0	0	0	0
Solyc00g027770.3	60.6077	54.228	50.6606	32.56	25.89	59.2773	59.0168	43.27	38.75	47.83	46.7459	49.7506	47.1844	41.213	45.8331	62.2552	58.133
Solyc00g027970.1	0	0	0	0	0	0	0	0	0	0	0	0	0	0	0	0	0
Solyc00g027980.1	0	0	0	0	0	0	0	0	0	0	0	0	0	0	0	0	0
Solyc00g027990.1	0	0	0	0	0	0	0	0	0	0	0	0	0	0	0	0	0
Solyc00g028090.2	0	0	0	0	0	0	0	0	0	0	0	0	0	0	0	0	0
Solyc00g028100.1	0	0	0	0	0	0	0	0	0	0	0	0	0	0	0	0	0
Solyc00g028110.2	0	0	0	0	0	0	0	0	0	0	0	0	0	0	0	0	0
Solyc00g028120.1	0	0	0	0	0	0	0	0	0	0	0	0	0	0	0	0	0
Solyc00g028420.1	0	0	0	0	0	0	0	0	0	0	0	0	0	0	0	0	0
Solyc00g028520.2	0	0	0	0	0	0	0	0	0	0	0	0	0	0	0	0	0
Solyc00g028530.2	0	0	0	0	0	0	0	0	0	0	0	0	0	0	0	0	0
Solyc00g028540.2	0	0	0	0	0	0	0	0	0	0	0	0	0	0	0	0	0
Solyc00g028550.2	0	0	0	0	0	0	0	0	0	0	0	0	0	0	0	0	0
Solyc00g028560.1	0	0	0	0	0	0	0	0	0	0	0	0	0	0	0	0	0
Solyc00g028760.1	0	0	0	0	0	0	0	0	0	0	0	0	0	0	0	0.120061	0
Solyc00g028960.1	0	0	0	0	0	0	0	0	0	0	0	0	0	0	0	0	0
Solyc00g029060.1	0	0	0	0	0	0	0	0	0	0	0	0	0	0	0	0	0
Solyc00g029070.2	0	0	0	0	0	0	0	0	0	0	0	0	0	0	0	0	0
Solyc00g029080.1	0	0	0	0	0	0	0	0	0	0	0	0	0	0	0	0	0
Solyc00g029090.1	0	0	0	0	0	0	0	0	0	0	0	0	0	0	0	0	0
Solyc00g029190.3	0	0	0	0	0	0	0	0	0	0	0	0	0	0	0	0	0
Solyc00g029290.1	0	0	0	0	0	0	0	0	0	0	0	0	0	0	0	0	0
Solyc00g029300.2	0	0	0	0	0	0	0	0	0	0	0	0	0	0	0	0	0
Solyc00g029500.1	22.4045	86.8768	155.413	0	0	34.4588	0	0	0	0	0	17.4383	0	22.4263	48.0867	0	63.6297
Solyc00g030000.1	0	0	0	36.39	21.69	0.171703	0	0	0	0	0	0	0	0	0	0	0
Solyc00g030100.1	64.5457	75.2109	0	0	0	0	0	0	0	0	17.8122	0	0	81.8459	58.8913	0	0
Solyc00g030105.1	0	0	0	0	0	0	0	0	0	0	0	0	0	0	0	0	0
Solyc00g030110.2	0	0	0	0	0	0	0	0	0	0	0	0	0	0	0	0	0
Solyc00g030210.2	0	0	0	0	0	0	0	0	0	0	0	0	0	0	0	0	0
Solyc00g030215.1	0	0	0	0	0	0	0	0	0	0	0	0	0	0	0	0	0
Solyc00g030510.3	0	0.355354	0.50832	0	0	0	0	0	0	0	0	0	0	0	0	0	0
Solyc00g030520.3	17.2376	13.1156	16.0027	4.16	4.95	18.521	19.7887	14.84	8.46	5.11	15.5532	18.9077	18.5246	11.4691	13.1849	16.1834	14.6559
Solyc00g030820.1	0	0	0	0	3.9	0.33423	0	0	0	0	0	0	0	0	0	0	0
Solyc00g031020.2	0	0	0	0	0	0	0	0	0	0	0	0	0	0	0	0	0
Solyc00g031030.1	0	0	0	0	0	0	0	0	0	0	0	0	0	0	0	0	0
Solyc00g031040.1	0	0	0	0	0	0	0	0	0	0	0	0	0	0	0	0	0
Solyc00g031050.1	0	0	0	0	0	0	0	0	0	0	0	0	0	0	0	0	0
Solyc00g031060.2	0	0	0	0	0	0	0	0	0	0	0	0	0	0	0	0	0
Solyc00g031360.2	0	0	0	0	0	0	0	0	0	0	0	0	0	0	0	0	0
Solyc00g031370.2	0	0	0	0	0	0	0	0	0	0	0	0	0	0	0	0	0
Solyc00g031380.2	0	0	0	0	0	0	0	0	0	0	0	0	0	0	0	0	0
Solyc00g031383.1	0	0	0	0	0	0	0	0	0	0	0	0	0	0	0	0	0
Solyc00g031387.1	0	0	0	0	0	0	0	0	0	0	0	0	0	0	0	0	0
Solyc00g031390.1	0	0	0	0	0	0	0	0	0	0	0	0	0	0	0	0	0
Solyc00g031490.1	0	0	0	0	0	0	0	0	0	0	0	0	0	0	0	0	0
Solyc00g031500.1	0	0	0	0	0	0	0	0	0	0	0	0	0	0	0	0	0
Solyc00g031700.2	0	0	0	0	0	0	0	0	0	0	0	0	0	0	0	0	0
Solyc00g031710.2	0	0	0	0	0	0	0	0	0	0	0	0	0	0	0	0	0
Solyc00g031720.2	0	0	0	0	0	0	0	0	0	0	0	0	0	0	0	0	0
Solyc00g031730.1	0	0	0	0	0	0	0	0	0	0	0	0	0	0	0	0	0
Solyc00g032030.2	0	0	0	0.19	0	0	0	0.36	0.44	0	0	0	0	0	0	0	0
Solyc00g032035.1	0	0	0	0	0	0	0	0	0	0	0	0	0	0	0	0	0
Solyc00g032940.1	0	0	0	0	0	0	0	0	0	0	0	0	0	0	0	0	0
Solyc00g032943.1	0	0	0	0	0	0	0	0	0	0	0	0	0	0	0	0	0
Solyc00g032945.1	0.154512	0	0	0	0	0	0.346501	0	0	0	0.113987	0	0	0	0	0	0.26142
Solyc00g032947.1	0	0	0	0	0	0	0	0	0	0	0	0	0	0	0	0	0
Solyc00g033860.2	0	0	0	0	0	0	0	0	0	0	0	0	0	0	0	0	0
Solyc00g033870.2	0	0	0	0	0	0	0	0	0	0	0	0	0	0	0	0	0
Solyc00g033880.1	0	0	0	0	0	0	0	0	0	0	0	0	0	0	0	0	0
Solyc00g033885.1	0	0	0	0	0	0	0	0	0	0	0	0	0	0	0	0	0
Solyc00g033890.1	0	0	0	0	0	0	0	0	0	0	0	0	0	0	0	0	0
Solyc00g033990.2	0	0	0	0	0	0	0	0	0	0	0	0	0	0	0	0	0
Solyc00g034000.2	0	0	0	0	0	0	0	0	0	0	0	0	0	0	0	0	0
Solyc00g034010.2	0	0	0	0	0	0	0	0	0	0	0	0	0	0	0	0	0
Solyc00g034810.2	0	0	0	0	0	0	0	0	0	0	0	0	0	0	0	0	0
Solyc00g035010.1	0	0	0	0	0	0	0	0	0	0	0	0	0	0	0	0	0
Solyc00g035020.1	0	0	0	0	0	0	0	0	0	0	0	0	0	0	0	0	0
Solyc00g036320.2	0	0	0.194203	0	0	5.24688	3.3427	0	0	0	0	0	0.172445	0.264007	0	0.311387	0
Solyc00g036520.1	0	0	0	0	0	0	0	0	0	0.94	0	0	0	0	0	0	0
Solyc00g036530.1	0	0	0	0	0	0	0	0	0	0	0	0	0	0	0	0	0
Solyc00g036740.1	0	0	0	0	0	0	0	0	0	0	0	0	0	0	0	0	0
Solyc00g036750.1	0	0	0	0	0	0	0	0	0	0	0	0	0	0	0	0	0
Solyc00g036760.2	0	0	0	0	0	0	0	0	0	0	0	0	0	0	0	0	0
Solyc00g036960.1	0	0	0	0	0	0	0	0	0	0	0	0	0	0	0	0	0
Solyc00g036962.1	0	0	0	0	0	0	0	0	0	0	0	0	0	0	0	0	0
Solyc00g036964.1	0	0.512243	0	0	0	0	0	0	0	0	0	0	0	0	0	0	0
Solyc00g036966.1	0	0	0	0	0	0	0	0	0	0	0	0	0	14.6875	0	62.339	63.8592
Solyc00g036968.1	0	0	0.115326	0	0	0	0	0	0	0	0	0	0	0	0	0	0
Solyc00g039990.2	0	0	0	0	0	0	0	0	0	0	0	0	0	0	0	0	0
Solyc00g040290.2	0	0	0	0	0	0	0	0	0	0	0	0	0	0	0	0	0
Solyc00g040390.2	0	0	0	0	0	0	0	0	0	0	0	0	0	0	0	0	0
Solyc00g040490.1	0	0	0	0	0	0	0	0	0	0	0	0	0	0	0	0	0
Solyc00g041090.2	0	0	0	0	0	0	0	0	0	0	0	0	0	0	0	0	0
Solyc00g041190.1	0	0	0	0	0	0	0	0	0	0	0	0	0	0	0	0	0
Solyc00g041200.2	0	0	0	0	0	0	0	0	0	0	0	0	0	0	0	0	0
Solyc00g041210.2	0	0	0	0	0	0	0	0	0	0	0	0	0	0	0	0	0
Solyc00g041215.1	0	0	0	0	0	0	0	0	0	0	0	0	0	0	0	0	0
Solyc00g041220.2	0	0	0	0	0	0	0	0	0	0	0	0	0	0	0	0	0
Solyc00g042120.2	0	0	0	0	0	0	0	0	0	0	0	0	0	0	0	0	0
Solyc00g042130.2	0	0	0	0	0	0	0	0	0	0	0	0	0	0	0	0	0
Solyc00g042140.1	0	0	0	0	0	0	0	0	0	0	0	0	0	0	0	0	0
Solyc00g042143.1	0	0	0	0	0	0	0	0	0	0	0	0	0	0	0	0	0
Solyc00g042147.1	0	0	0	0	0	0	0	0	0	0	0	0	0	0	0	0	0
Solyc00g042840.1	0.399859	0.698191	0.467702	2.69	1.56	2.15958	1.22971	0.81	0.44	0.93	0.315193	0.12721	0.178899	0.224675	0.100647	1.1634	0.343028
Solyc00g042850.2	0	0	0	0	0	0	0	0	0	0	0	0	0	0	0	0	0
Solyc00g042852.1	0	0	0	0	0	0	0	0	0	0	0	0	0	0	0	0	0
Solyc00g042854.1	0	0	0	0	0	0	0	0	0	0	0	0	0	0	0	0	0
Solyc00g042856.1	0	0	0	0	0	0	0	0	0	0	0	0	0	0	0	0	0
Solyc00g042858.1	0	0	0	0	0	0	0	0	0	0	0	0	0	0	0	0	0
Solyc00g044350.3	0	0	0	0	0	0.539728	0.570303	0	0	0	0	0	0	0	0	0.415076	0.308764
Solyc00g044550.1	0	0	0	0	0	0	0	0	0	0	0	0	0	0	0	0	0
Solyc00g044555.1	0	0	0	0	0	0	0	0	0	0	0	0	0	0	0	0	0
Solyc00g044750.2	0.393816	0.279038	0	0	0	1.65328	2.18804	0	0	0	0	0	0	0.271149	0.101172	0	0
Solyc00g044755.1	0	0	0	0	0	0	0	0	0	0	0	0	0	0	0	0	0
Solyc00g047180.1	0	0	0	0	0	0	0	0	0	0	0	0	0	0	0	0	0
Solyc00g047190.1	0	0	0	0	0	0	0	0	0	0	0	0	0	0	0	0	0
Solyc00g047200.1	0	0	0	2.1	0.47	0	0	3.08	0.32	8.1	0	0	0	0	0	0	0
Solyc00g047700.3	30.5931	36.8593	41.2354	110.12	127.85	56.66	59.8305	170.12	252.94	103.09	42.6135	39.5016	38.8411	58.234	42.9183	58.7324	56.8146
Solyc00g048510.3	0.361054	0.499061	0.713693	0	0	0	0	0	0	0	0.568336	1.09975	1.70013	0	0	0	0
Solyc00g048515.1	0	0	0	0	0	0	0	0	0	0	0	0	0	0	0	0	0
Solyc00g049210.1	0.127567	0	0.0646136	0	0	0.0385549	0.0249365	0.74	0.15	1.11	0.116542	0	0	0.0220672	0	0.151861	0.146721
Solyc00g049220.1	0	0	0	0	0	0	0	0	0	0	0	0	0	0	0	0	0
Solyc00g049520.2	14.2619	4.08848	23.9448	11.33	11.57	29.2928	30.5432	25.06	8.21	16.96	26.3075	32.9996	27.4534	5.7801	3.56432	2.86245	6.16922
Solyc00g049920.2	0	0	0	0	0	0	0	0	0	0	0	0	0	0	0	0	0
Solyc00g050020.2	0	0	0	0	0	0	0	0	0	0	0	0	0	0	0	0	0
Solyc00g050030.2	0	0	0	0	0	0	0	0	0	0	0	0	0	0	0	0	0
Solyc00g050130.1	3.26465	4.0484	4.16931	1.42	1.28	9.39031	9.74694	6.96	12.3	10	9.07453	9.38207	8.7874	3.28717	2.24514	5.80582	4.03937
Solyc00g050430.3	0	0.290395	0.761159	6.47	5.53	0.754184	0.275008	0.53	0	0	0.21803	0.370256	0.249936	0.0222507	0	0.0485404	0
Solyc00g052430.3	0	0	0.156685	0	0	0.0312505	0	0	0	0	0	0	0	0.0354621	0.0396809	0.165329	0.0473786
Solyc00g052540.1	0	0	0	0	0	0	0	0	0	0	0	0	0	0	0	0	0
Solyc00g052545.1	0	0	0	0	0	0	0	0	0	0	0	0	0	0	0	0	0
Solyc00g052940.3	0	0	0	0	0	0	0	0	0	0	0	0	0	0.101983	0	0	0
Solyc00g053440.3	47.4329	213.256	66.4191	31.27	23.1	49.3614	49.5917	30.95	18	49.91	36.3214	34.516	32.8988	128.093	190.153	59.4761	61.8597
Solyc00g053740.2	0	0	0	0	0	0	0	0	0	0	0	0	0	0	0	0	0
Solyc00g055940.1	0	0	0	0	0	0	0	0	0	0	0	0	0	0	0	0	0
Solyc00g055950.1	0	0	0	0	0	0	0	0	0	0	0	0	0	0	0	0	0
Solyc00g055960.1	0	0	0	0	0	0	0	0	0	0	0	0	0	0	0	0	0
Solyc00g055970.1	0	0	0	0	0	0	0	0	0	0	0	0	0	0	0	0	0
Solyc00g055980.2	0	0	0	0	0	0	0	0	0	0	0	0	0	0	0	0	0
Solyc00g055985.1	0	0	0	0	0	0	0	0	0	0	0	0	0	0	0	0	0
Solyc00g056180.1	0	0	0	0	0	0	0	0	0	0	0	0	0	0	0	0	0
Solyc00g056680.1	1.15751	2.57819	2.20354	0.53	0.55	1.09651	0.971014	1.14	0.99	1.65	2.51825	2.68475	1.7994	1.42229	1.21679	1.27705	1.63571
Solyc00g057280.1	0	0	0	0	0	0	0	0	0	0	0	0	0	0	0	0	0
Solyc00g057880.3	3.83062	2.47348	2.71146	2.69	2.33	5.80374	5.31342	4.85	2.7	1.86	3.74142	3.91571	3.71411	1.49817	1.16003	3.42866	3.11667
Solyc00g057885.1	0	0	0	0	0	0	0	0	0	0	0	0	0	0	0	0	0
Solyc00g058480.2	0	0	0	0	0	0	0	0	0	0	0	0	0	0.0236069	0	0	0
Solyc00g058900.2	0	0	0	0	0	0	0	0	0	0	0	0	0	0	0	0	0
Solyc00g059100.3	4.52078	6.6351	5.64879	8.53	5.85	5.66342	6.94177	6.72	8.74	6.18	3.57072	3.7513	4.45742	5.55392	4.34252	5.5012	5.96416
Solyc00g059500.2	1.51465	1.70937	1.62663	9.84	8.19	1.4204	1.69505	4.43	2.61	4.93	1.34124	1.68798	1.86441	1.07511	1.26372	1.5225	1.28247
Solyc00g059503.1	0	0	0	0	0	0	0	0	0	0	0	0	0	0	0	0	0
Solyc00g059505.1	0	0	0	0	0	0	0	0	0	0	0	0	0	0	0	0	0
Solyc00g059507.1	0	0	0	0	0	0	0.634815	0	0	0	0	1.73966	0	0.77398	0	0	0
Solyc00g060700.2	0	0	0	0	0	0	0	0	0	0	0	0	0	0	0	0	0
Solyc00g060710.1	0	0	0	0	0	0	0	0	0	0	0	0	0	0	0	0	0
Solyc00g060810.3	1423.97	531.445	240.89	307.93	154.88	621.222	284.421	48.29	102.75	38.24	218.154	198.226	214.748	3.14455	4.22274	0.496911	0.0938496
Solyc00g060815.1	0	0	0	0	0	0.16906	0.112027	0	0	0	0	0.0695225	0	0.0214986	0	0	0.0783981
Solyc00g063110.3	0	0	0.253138	0	0	0	0	0	0	0	0	0	0	0	0	0	0
Solyc00g063510.1	0	0	0	0	0	0	0	0	0	0	0	0	0	0	0	0	0
Solyc00g065510.2	0	0	0	0	0	0	0	0	0	0	0	0	0	0	0	0	0
Solyc00g065610.1	0	0	0	0	0	0	0	0	0	0	0	0	0	0	0	0	0
Solyc00g065620.1	0	0	0	0	0	0	0	0	0	0	0	0	0	0	0	0	0
Solyc00g065630.2	0	0	0	0	0	0	0	0	0	0	0	0	0	0	0	0	0
Solyc00g065930.1	0	0	0	0	0	0	0	0	0	0	0	0	0	0	0	0	0
Solyc00g065940.1	0	0	0	0	0	0	0	0	0	0	0	0	0	0	0	0	0
Solyc00g066140.1	0	0	0	0	0	0	0	0	0	0	0	0	0	0	0	0	0
Solyc00g066150.2	0	0	0	0	0	0	0	0	0	0	0	0	0	0	0	0	0
Solyc00g066155.1	0	0	0	0	0	0	0	0	0	0	0	0	0	0	0	0	0
Solyc00g068980.2	0	0	0	16.33	2.71	0	0	13.25	0	12.45	20.5705	0	0	71.4175	38.148	0	0
Solyc00g068985.1	0	0	0	0	0	0	0	0	0	0	0	0	0	0	0	0	0
Solyc00g069680.2	0	0	0	0	0	0	0	0	0	0	0	0	0	0	0	0	0
Solyc00g069880.2	0	0	0	0	0	0	0.0520702	0	0	0	0	0	0	0.0441939	0	0	0
Solyc00g069883.1	0	0	0	0	0	0	0	0	0	0	0	0	0	0	0	0	0
Solyc00g069887.1	0	0	0	0	0	0	0	0	0	0	0	0	0	0	0	0	0
Solyc00g071180.3	0.325114	0.0480216	0.022891	0	0.29	0.285619	0.0671654	2.54	0.9	0.48	0	0	0	0	0	0	0
Solyc00g071580.1	0	0	0	0	0	0	0	0	0	0	0	0	0	0	0	0	0
Solyc00g071590.1	0	0	0	0	0	0	0	0	0	0	0	0	0	0	0	0	0
Solyc00g071600.1	0	0	0	0	0	0	0	0	0	0	0	0	0	0	0	0	0
Solyc00g072100.3	7.81492	7.33297	14.4163	23.34	19.7	35.0862	32.4599	26.09	23.96	42.94	11.9037	11.5111	10.7215	20.8506	11.041	25.2563	24.4566
Solyc00g072400.3	0	0	0	0	0	0	0	0	0	0	0	0	0	0	0	0	0
Solyc00g072405.1	0	0	0	0	0	0	0	0	0	0	0	0	0	0	0	0	0
Solyc00g072800.3	0	0.0968721	0	0.32	0.18	0	0	0	0	0	0	0	0	0	0	0	0
Solyc00g072805.1	0	0	0	0	0	0	0	0	0	0	0.0511095	0	0	0	0	0	0
Solyc00g073900.1	0	0	0	0	0	0	0	0	0	0	0	0	0	0	0	0	0
Solyc00g073910.2	0	0	0	0	0	0	0	0	0	0	0	0	0	0	0	0	0
Solyc00g074210.2	0	0	0	0	0	0	0	0	0	0	0	0	0	0	0	0	0
Solyc00g074810.1	0	0	0	0	0	0	0	0	0	0	0	0	0	0	0	0	0
Solyc00g074820.1	0	0	0	0	0	0	0	0	0	0	0	0	0	0	0	0	0
Solyc00g074830.2	0	0	0	0	0	0	0	0	0	0	0	0	0	0	0	0	0
Solyc00g075030.3	0	0	0	0	0	0	0	0	0	0	0	0	0	0	0	0	0
Solyc00g075035.1	0	0.201692	0	0	1.05	0	0	0	0	0	0	0	0	0	0	0	0
Solyc00g076250.1	0	0	0	0	0	0	0	0	0	0	0	0	0	0	0	0	0
Solyc00g080750.3	0	0	0	0	0	0.423791	0.507356	0	0	0	0	0	0	0	0.0965907	0.501309	0.284198
Solyc00g082150.3	27.5926	23.2822	26.3184	29.24	30.16	24.7453	23.4294	33.31	46.38	32.34	24.9036	26.6961	26.4934	31.0251	28.7215	41.9309	35.1692
Solyc00g084650.2	0	0.20088	0.216821	0	0.42	0.597938	0.727793	0.35	0.64	0	0.369187	0.172793	0.209848	0	0	0.0570178	0.0216832
Solyc00g084870.3	0	0	0	0	0	0	0	0	0	0	0	0	0	0	0	0	0
Solyc00g085070.3	0	0	0	0	0	0	0	0	0	0	0	0	0	0	0	0	0
Solyc00g085770.1	0	0	0	0	0	0	0	0	0	0	0	0	0	0	0	0	0
Solyc00g085780.2	0	0	0	0	0	0	0	0	0	0	0	0	0	0	0	0	0
Solyc00g088080.1	0	0	0	0	0	0	0	0	0	0	0	0	0	0	0	0	0
Solyc00g088090.2	0	0	0	0	0	0	0	0	0	0	0	0	0	0	0	0	0
Solyc00g088190.1	0	0	0	0	0	0	0	0	0	0	0	0	0	0	0	0	0
Solyc00g088200.1	0	0	0	0	0	0	0	0	0	0	0	0	0	0	0	0	0
Solyc00g088210.2	0	0	0	0	0	0	0	0	0	0	0	0	0	0	0	0	0
Solyc00g090110.1	0	0	0	0	0	0	0	0	0	0	0	0	0	0	0	0	0
Solyc00g090115.1	0	0	0	0	0	0	0	0	0	0	0	0	0	0	0	0	0
Solyc00g090130.2	0	0	0	0	0	0	0	0	0	0	0	0	0	0	0	0	0
Solyc00g090430.2	8.85738	3.59735	5.40563	0	0	3.41503	5.38211	0	0	0	4.84922	5.47084	5.16764	1.08217	1.02805	1.39442	0.850161
Solyc00g090640.1	0	0	0	0	0	0	0	0	0	0	0	0	0	0	0	0	0
Solyc00g090650.1	0	0	0	0	0	0	0	0	0	0	0	0	0	0	0	0	0
Solyc00g090660.1	0	0	0	0	0	0	0	0	0	0	0	0	0	0	0	0	0
Solyc00g090860.2	0	0	0	0	0	0	0	0	0	0	0	0	0	0	0	0	0
Solyc00g090870.3	4.68373	11.5537	7.14706	8.99	12.97	10.9044	13.0688	5.89	7.23	15.65	4.11559	3.76621	3.8569	12.5316	14.3598	14.6349	12.706
Solyc00g091170.3	5.50711	3.54539	3.20419	7.77	5.69	7.12015	9.97409	9.03	3.75	6.39	5.0889	5.41201	5.14973	6.09553	2.71252	12.8883	8.97705
Solyc00g092870.1	0	0	0	0	0	0	0	0	0	0	0	0	0	0	0	0	0
Solyc00g092880.1	0	0	0	0	0	0	0	0	0	0	0	0	0	0	0	0	0
Solyc00g092890.1	0	0	0	0	0	0	0	0	0	0	0	0	0	0	0	0	0
Solyc00g092900.2	0	0	0	0	0	0	0	0	0	0	0	0	0	0	0	0	0
Solyc00g093000.1	0	0	0	0	0	0	0	0	0	0	0	0	0	0	0	0	0
Solyc00g093100.2	0	0	0	0	0	0	0	0	0	0	0	0	0	0	0	0	0
Solyc00g094010.2	0	0	0	0	0	0	0	0	0	0	0	0	0	0	0	0	0
Solyc00g094020.2	0	0	0	0	0	0	0	0	0	0	0	0	0	0	0	0	0
Solyc00g094520.1	0	11.3755	11.0667	1.98	0	0	0	2.48	1.83	2.72	0	0	0	0	0	18.2393	20.1497
Solyc00g094530.1	0	0.533249	0	2.51	0.28	0	0.397229	1.78	1.94	2.7	0	0.54368	0.491098	1.23951	2.69036	1.06904	1.12089
Solyc00g094540.1	0	6.91586	0	0	0	0	0	0	0	0	0	0.54815	0.478837	0.955205	2.03213	1.33987	1.36699
Solyc00g094550.1	0	0	6.98427	0	0	0	0	0	0	2.16	0	0	0	0	0	0	0
Solyc00g095450.1	0	0	0	0	0	0	0	0	0	0	0	0	0	0	0	0	0
Solyc00g095460.1	0	0	0	0	0	0	0	0	0	0	0	0	0	0	0	0	0
Solyc00g095465.1	0.0453907	0.142453	0.498978	0	0	0.456051	0.45449	0	0	0	0.561546	0.225964	0.342379	0.060005	0.302773	0.168434	0.305869
Solyc00g095860.1	0	0	0	8.22	9.75	0	0	4.63	2.36	5.25	0	0	0	0	0	0	0
Solyc00g096060.2	0	0	0	0	0	0	0	0	0	0	0	0	0	0	0	0	0
Solyc00g096460.2	13.6686	19.435	12.2257	7.49	22.35	30.991	32.3016	12.48	7.81	11.91	23.1544	26.4367	25.7981	14.9809	17.9287	16.6443	13.0548
Solyc00g096465.1	0	0	0	0	0	0	0	0	0	0	0	0	0	0	0	0	0
Solyc00g097260.1	0	0	0	0	0	0	0	0	0	0	0	0	0	0	0	0	0
Solyc00g097960.2	6.58238	4.33922	3.85388	6.14	4.19	5.05616	3.53934	0	3.56	0	3.50255	1.77303	2.86054	3.02231	2.59519	4.07344	3.3002
Solyc00g098560.3	23.5517	15.7722	13.3151	30.38	17.14	20.4416	21.1306	48.84	24.45	40.64	14.4271	14.3826	14.0413	11.363	9.04138	21.8442	14.0103
Solyc00g099160.1	0	0	0	0	0	0	0	0	0	0	0	0	0	0	0	0	0
Solyc00g099460.2	0	0	0	0	0	0	0	0	0	0	0	0	0	0	0	0	0
Solyc00g099470.1	0	0	0	0	0	0	0	0	0	0	0	0	0	0	0	0	0
Solyc00g099570.2	0	0	0	0	0	0	0	0	0	0	0	0	0	0	0	0	0
Solyc00g099580.2	0.122251	0.243079	0	0	0	0.0761783	0	0	0	0	0	0	0	0	0	0.250325	0.185969
Solyc00g099880.2	0	0	0	0	0	0	0	0	0	0	0	0	0	0	0	0	0
Solyc00g100880.3	0	0	0	0	0	0.0913819	0	0	0	0	0	0	0	0	0	0	0
Solyc00g100885.1	0	0	0	0	0	0	0	0	0	0	0	0	0	0	0	0	0
Solyc00g101700.1	0	0	0	0	0	0	0	0	0	0	0	0	0	0	0	0	0
Solyc00g102000.2	0	0	0	0	0	0	0	0	0	0	0	0	0	0	0	0	0
Solyc00g102400.3	0	0	0	0	0.58	0	0	0	0	0	0	0	0	0	0	0	0
Solyc00g104200.2	0	0	0	0	0	0	0	0	0	0	0	0	0	0	0	0	0
Solyc00g104210.1	0	0	0	0	0	0	0	0	0	0	0	0	0	0	0	0	0
Solyc00g104310.2	0	0	0	0	0	0	0	0	0	0	0	0	0	0	0	0	0
Solyc00g104320.1	0	0	0	0	0	0	0	0	0	0	0	0	0	0	0	0	0
Solyc00g104330.2	0	0	0	0	0	0	0	0	0	0	0	0	0	0	0	0	0
Solyc00g104333.1	0	0	0	0	0	2.19017	0.788514	0	0	0	0	0	0	0	0	0	0
Solyc00g104337.1	0	0	0	0	0	0	0	0	0	0	0	0	0	0	0	0	0
Solyc00g104630.2	0	0	0	0	0	0	0	0	0	0	0	0	0	0	0	0	0
Solyc00g104730.2	0	0	0	0	0	0	0	0	0	0	0	0	0	0	0	0	0
Solyc00g104740.2	0	0	0	0	0	0	0	0	0	0	0	0	0	0	0	0	0
Solyc00g104940.1	0	0	0	0	0	0.310879	0.208863	0	0	0	0	0	0	0	0	0	0
Solyc00g104945.1	0	0	0	0	0	0	0	0	0	0	0	0	0	0	0	0	0
Solyc00g106650.2	0	0	0	9.58	6.23	0	0	5.89	1.35	2.34	0	0	0	0	0	0	0
Solyc00g107050.1	0	0	0	0	0	0	0	0	0	0	0	0	0	0	0	0	0
Solyc00g107055.1	5.90592	7.27305	3.93973	7.85	9.48	6.96867	11.1859	21.47	23.23	39.59	12.4279	9.87173	10.2533	4.84865	3.91087	9.43813	8.99786
Solyc00g108550.1	0	0	0.724255	0	0	0	0	0	0	0	0	0	0	0	0	0	0
Solyc00g108555.1	0	0	0	0	0	0	0	0	0	0	0	0	0	0	0	0	0
Solyc00g109450.1	0	0	0	0	0	0	0	0	0	0	0	0	0	0	0	0	0
Solyc00g109850.2	0	0	0	0	0	0	0	0	0	0	0	0	0	0	0	0	0
Solyc00g109860.2	0	0	0	0	0	0	0	0	0	0	0	0	0	0	0	0	0
Solyc00g110060.1	0	0	0	0	0	0	0	0	0	0	0	0	0	0	0	0	0
Solyc00g110070.2	0	0	0	0	0	0	0	0	0	0	0	0	0	0	0	0	0
Solyc00g110370.1	0	0	0	0	0	0	0	0.67	0	0	0	0	0	0	0	0	0
Solyc00g110375.1	0	0	0	0	0	0	0	0	0	0	0	0	0	0	0	0	0
Solyc00g110870.3	0.108472	0.372202	0.498174	0	0	0.524823	0.490097	0	0.2	0	0.174389	0.175301	0.2342	0.247033	0.225945	0.523261	0.646136
Solyc00g111170.2	0	0	0	0	0	0	0	0	0	0	0	0	0	0	0	0	0
Solyc00g111175.1	0	0	0	0	0	0	0	0	0	0	0	0	0	0	0	0	0
Solyc00g111370.2	0	0	0	0	0	0	0	0	0	0	0	0	0	0	0	0	0
Solyc00g111770.1	0	0	0	0	0	0	0	0	0	0	0	0	0	0	0	0	0
Solyc00g111780.2	0	0	0	0	0	0	0	0	0	0	0	0	0	0	0	0	0
Solyc00g112190.2	0	0	0	0	0	0	0	0	0	0	0	0	0	0	0	0	0
Solyc00g112490.2	0	0	0	0	0	0	0	0	0	0	0	0	0	0	0	0	0
Solyc00g112500.2	0	0	0	0	0	0	0	0	0	0	0	0	0	0	0	0	0
Solyc00g112505.1	0	0	0	0	0	0	0	0	0	0	0	0	0	0	0	0	0
Solyc00g112600.1	0	0	0	0	0	0	0	0	0	0	0	0	0	0	0	0	0
Solyc00g112700.2	0	0	0	0	0	0	0	0	0	0	0	0	0	0	0	0	0
Solyc00g112710.1	0	0	0	0	0	0	0	0	0	0	0	0	0	0	0	0	0
Solyc00g112810.2	0	0	0	0	0	0	0	0	0	0	0	0	0	0	0	0	0
Solyc00g112820.1	0	0	0	0	0	0	0	0	0	0	0	0	0	0	0	0	0
Solyc00g112930.3	0	0.0812109	0.845888	0	0	0.330604	0.124184	0	0	0	0.0607566	0	0	0	0	0	0
Solyc00g113730.1	0	0	0	0	0	0	0	0	0	0	0	0	0	0	0	0	0
Solyc00g113740.1	0	0	0	0	0	0	0	0	0	0	0	0	0	0	0	0	0
Solyc00g113750.2	0	0	0	0	0	0	0	0	0	0	0	0	0	0	0	0	0
Solyc00g114550.1	0	0	0	0	0	0	0	0	0	0	0	0	0	0	0	0	0
Solyc00g117450.2	0	0	0	0	0	0	0	0	0	0	0	0	0	0	0	0	0
Solyc00g117650.1	0	0	0	0	0	0	0	0	0	0	0	0	0	0	0	0	0
Solyc00g117653.1	0	0	0	0	0	0	0	0	0	0	0	0	0	0	0	0	0
Solyc00g117655.1	2.49279	0.826164	1.63359	0	0	0.837909	1.16494	0	0	0	0	0	0	0	0.666524	0.794387	0
Solyc00g117657.1	0	0	0.103105	0	0	0	0	0	0	0	0	0	0	0	0	0	0
Solyc00g120120.1	0	0	0	0	0	0	0	0	0	0	0	0	0	0	0	0	0
Solyc00g120820.1	0	0	0	0	0	0	0	0	0	0	0	0	0	0	0	0	0
Solyc00g120830.1	0	0	0	0	0	0	0	0	0	0	0	0	0	0	0	0	0
Solyc00g120930.2	0	0	0	0	0	0	0	0	0	0	0	0	0	0	0	0	0
Solyc00g121230.2	0	0	0	0	0	0	0	0	0	0	0	0	0	0	0	0	0
Solyc00g121235.1	0	0	0	0	0	0	0	0	0	0	0	0	0	0	0	0	0
Solyc00g122530.1	0	0	0	0	0	0	0	0	0	0	0	0	0	0	0	0	0
Solyc00g123030.1	0	0	0	0	0	0	0	0	0	0	0	0	0	0	0	0	0
Solyc00g123040.2	0	0	0	0	0	0	0	0	0	0	0	0	0	0	0	0	0
Solyc00g123240.1	0	0	0	0	0	0	0	0	0	0	0	0	0	0	0	0	0
Solyc00g124840.2	0	0	0	0	0	0	0	0	0	0	0	0	0	0	0	0	0
Solyc00g124850.1	0	0	0	0	0	0	0	0	0	0	0	0	0	0	0	0	0
Solyc00g124860.2	0	0	0	0	0	0	0	0	0	0	0	0	0	0	0	0	0
Solyc00g125260.2	0	0	0	0	0	0	0	0	0	0	0	0	0	0	0	0	0
Solyc00g125270.2	0	0	0	0	0	0	0	0	0	0	0	0	0	0	0	0	0
Solyc00g125275.1	0	0	0	0	0	0	0	0	0	0	0	0	0	0	0	0	0
Solyc00g125990.2	0.50076	0.0862507	0.251514	1.6	1.4	0.0485757	0	2.67	1.26	0	0	0	0	0.163852	0.245248	0.31015	0.21224
Solyc00g126000.1	0	0	0	0	5.75	0	0	3.02	3.65	6.6	0	0	0	0	0	56.7833	0
Solyc00g126010.1	48.0029	0	0	4.89	11.7	0	0	1.27	1.31	7.88	0	0	0	17.4635	18.9311	22.0852	0
Solyc00g126420.2	0	0	0	0	0	0	0	0	0	0	0	0	0	0	0	0	0
Solyc00g126430.1	0	0	0	0	0	0	0	0	0	0	0	0	0	0	0	0	0
Solyc00g126440.2	0	0	0	0	0	0	0	0	0	0	0	0	0	0	0	0	0
Solyc00g127540.2	0	0	0	0	0	0	0	0	0	0	0	0	0	0	0	0	0
Solyc00g127545.1	0	0	0	0	0	0	0	0	0	0	0	0	0	0	0	0	0
Solyc00g127550.1	0	0	0	0	0	0	0	0	0	0	0	0	0	0	0	0	0
Solyc00g127560.2	0	0	0	0	0	0	0	0	0	0	0	0	0	0	0	0	0
Solyc00g127660.3	32.4221	20.0644	37.2147	32.35	15.18	33.2282	41.3026	28.67	14.33	27.02	29.4387	30.7872	32.0372	24.1558	25.9771	33.243	27.6644
Solyc00g127670.2	9.89543	9.03155	10.476	0	0.56	8.42405	9.12202	1.35	1.04	1.11	6.8587	6.6882	7.80427	5.81059	5.85674	9.76451	8.88546
Solyc00g127870.3	1.75191	1.93173	2.96691	11.78	4.23	4.89437	5.01019	1.59	5.2	4.79	3.9902	3.30251	2.71403	7.73568	3.97436	7.76921	6.55493
Solyc00g128870.3	27.9905	33.1841	27.6558	10.62	9.34	34.3779	30.6714	25.73	36.49	45.08	21.4153	20.435	21.03	24.2795	23.3484	39.7494	41.5433
Solyc00g128875.1	0	0	0	0	0	0	0	0	0	0	0	0	0	0	0	0	0
Solyc00g129670.2	0	0	0	0	0	0	0	0	0	0	0	0	0	0	0	0	0
Solyc00g129680.2	0	0	0	0	0	0	0	0	0	0	0	0	0	0	0	0	0
Solyc00g129685.1	0	0	0	0	0	0	0	0	0	0	0	0	0	0	0	0	0
Solyc00g129880.2	0	0	0	0	0	0	0	0	0	0	0	0	0	0	0	0	0
Solyc00g129980.1	0	0	0	0	0	0	0	0	0	0	0	0	0	0	0	0	0
Solyc00g130180.2	0	0	0	0	0	0	0	0	0	0	0	0	0	0	0	0	0
Solyc00g130190.1	0	0	0	0	0	0	0	0	0	0	0	0	0	0	0	0	0
Solyc00g130290.1	0	0	0	0	0	0	0	0	0	0	0	0	0	0	0	0	0
Solyc00g130690.1	0	0	0	0	0	0	0	0	0	0	0	0	0	0	0	0	0
Solyc00g130700.2	0	0	0	0	0	0	0	0	0	0	0	0	0	0	0	0	0
Solyc00g130800.2	0	0	0	0	0	0	0	0	0	0	0	0	0	0	0	0	0
Solyc00g130810.1	0	0	0	0	0	0	0	0	0	0	0	0	0	0	0	0	0
Solyc00g131610.2	0	0	0	0	0	0	0	0	0	0	0	0	0	0	0	0	0
Solyc00g133110.2	0.0417071	0.159867	0.0138967	0.75	0.65	0.0627968	0.0935907	0	3.05	0	0.0110802	0.0134335	0.0378348	0	0.0218198	0.108969	0.0125085
Solyc00g133710.2	0	0	0	0	0	0	0	0	0	0	0	0	0	0	0	0	0
Solyc00g133720.2	0	0	0	0	0	0	0	0	0	0	0	0	0	0	0	0	0
Solyc00g134620.2	0	0	0	0	0	0	0	0	0	0	0	0	0	0	0	0	0
Solyc00g134820.1	0	0	0	0	0	0	0	0	0	0	0	0	0	0	0	0	0
Solyc00g134830.1	0	0	0	0	0	0	0	0	0	0	0	0	0	0	0	0	0
Solyc00g134840.1	0	0	0	0	0	0	0	0	0	0	0	0	0	0	0	0	0
Solyc00g135040.2	0	0	0	0	0	0	0	0	0	0	0	0	0	0	0	0	0
Solyc00g135050.2	0	0	0	0	0	0	0	0	0	0	0	0	0	0	0	0	0
Solyc00g135060.1	0	0	0	0	0	0	0	0	0	0	0	0	0	0	0	0	0
Solyc00g135260.2	0	0	0	0	0	0	0	0	0	0	0	0	0	0	0	0	0
Solyc00g136260.1	18.7789	7.19428	17.7549	61.2	29.67	13.6644	9.06689	159.29	26.36	68.33	11.3219	8.39838	10.6334	205.748	337.824	380	285.716
Solyc00g136560.3	25.3487	22.6337	11.5621	12.89	17.03	18.55	8.33753	0	0	5.07	11.2407	12.3606	13.0588	32.7005	29.8437	18.8678	27.5543
Solyc00g136565.1	0	0	0	0	0	0	0	0	0	0	0	0	0	0	0	0	0
Solyc00g139760.2	0	0	0	0	0	0	0	0	0	0	0	0	0	0	0	0	0
Solyc00g140060.3	32.049	23.6327	29.7845	51.22	50.09	57.2477	54.1037	57	67.33	54.05	57.5836	50.9976	56.3262	26.9844	24.9866	52.7706	42.7271
Solyc00g141360.1	0	0	0	0	0	0	0	0	0	0	0	0	0	0	0	0	0
Solyc00g141560.2	0	0	0	0	0	0	0	0	0	0	0	0	0	0	0	0	0
Solyc00g141565.1	0	0	0.246919	0	0	0	0	0	0	0	0	0	0	0	0	0	0
Solyc00g142170.3	0.26875	0.286993	0	0	0	0.07791	0	0	0	0	0	0	0	0	0.203634	0.210122	0
Solyc00g143770.2	24.1669	33.8132	26.911	21.35	23.34	43.5576	60.1119	0	23.86	0	63.997	44.2515	57.7073	29.2403	28.2981	42.7675	43.8106
Solyc00g143773.1	0	0	0	0	0	0	0	0	0	0	0	0	0	0	0	0	0
Solyc00g143777.1	0	0	0	0	0	0	0	0	0	0	0	0	0	0	0	0	0
Solyc00g145170.2	0	0	0	0	1.49	0	0	0	0	0	0	0	0	0	0	0.0848463	0
Solyc00g147570.3	0	0	0	0	0	0	0	0	0	0	0	0	0	0	0	0	0
Solyc00g147573.1	0.16053	0	0.47412	0	0	0.0896861	0.478207	0	0	0	0.122409	0	0	0	0	0	0
Solyc00g147577.1	0	0	0	0	0	0	0	0	0	0	0	0	0	0	0	0	0
Solyc00g153680.1	0	0.398231	2.68228	0	0	1.0159	0.112477	1.93	1.27	0	0.222098	0.134188	0.508498	0.0875701	0	0.595751	0.782352
Solyc00g153980.1	0	0	0	0	0	0	0	0	0	0	0	0	0	0	0	0	0
Solyc00g154480.2	0	0	0	0	0	0	0	0	0	0	0	0	0	0	0	0	0
Solyc00g154980.1	0	0	0	0	0	0	0	0	0	0	0	0	0	0	0	0	0
Solyc00g156980.3	0.198229	0	0.799956	0	0	0.116193	0.153007	0	0	0	0	0	0	0	0	0.945926	0.35322
Solyc00g157080.2	0.154209	0	0	0	0	0	0	0	0	0	0	0	0	0	0	0	0
Solyc00g157083.1	0	0	0	0	0	0	0	0	0	0	0	0	0	0	0	0	0
Solyc00g157087.1	0	0	0.318825	0	0	0	0	0	0	0	0	0	0	0	0	0.0774281	0
Solyc00g160780.2	0	0	0	0	0	0	0	0	0	0	0	0	0	0	0.163872	0	0
Solyc00g160785.1	0	0.161754	0.0225878	0	0	0	0	0	0	0	0	0	0	0	0	0	0
Solyc00g164580.1	0	0	0	0	0	0	0.284455	0	0	0	0	0	0	0	0	0	0
Solyc00g164680.2	32.8538	26.3901	23.2037	11.55	13.93	12.6827	11.431	10.2	8.96	11.51	20.244	18.4798	20.0497	14.1392	18.8027	17.408	19.2903
Solyc00g164685.1	0	0	0	0	0	0	0	0	0	0	0	0	0	0	0	0	0
Solyc00g165190.1	0	0	0	0	0	0	0	0	0	0	0	0	0	0	0	0	0
Solyc00g165195.1	0	0	0	0	0	0	0	0	0	0	0	0	0	0	0	0	0
Solyc00g167290.1	0	0	0	0	0	0	0	0	0	0	0	0	0	0	0	0	0
Solyc00g167300.2	0	0	0	0	0	0	0	0	0	0	0	0	0	0	0	0	0
Solyc00g167800.1	0	0	0	0	0	0	0	0	0	0	0	0	0	0	0	0	0
Solyc00g167805.1	2.24739	3.02807	3.84677	0	0	1.78979	1.13359	0.25	0	0	1.97112	1.75237	2.09979	1.62423	0.934914	1.17941	1.52091
Solyc00g170200.1	1.71868	2.29219	3.89261	0	0	0	2.42288	0	0	0	0	0	0	1.165	0	18.0034	4.18614
Solyc00g170210.3	4.28027	1.96959	3.81679	3.96	3.45	5.13749	5.2329	9.82	9.23	0	3.43893	3.37264	4.03928	1.6325	2.1055	4.2109	4.11885
Solyc00g170510.2	0	0	0	0	0	0	0	0	0	0	0	0	0	0	0	0	0
Solyc00g170515.1	0	0	0	0	0	0	0	0	0	0	0	0	0	0	0	0	0
Solyc00g171710.2	0	0	0.0560233	0	0	0	0	0	0	0	0	0	0	0	0	0	0
Solyc00g171810.3	2.70219	1.43937	1.63008	5.36	0.63	0.308019	0.292645	0	3.38	5.46	0.119071	0.143152	0.206148	0.509532	1.60837	1.84796	1.57018
Solyc00g172410.2	0	0	0	0	0	0	0	0	0	0	0	0	0	0	0	0	0
Solyc00g173430.2	0	0	0	0	0	0	0	0	0	0	0	0	0	0	0	0	0
Solyc00g174340.2	0.270401	1.32406	1.91022	5314.24	6928.16	9.29568	12.7018	2335	539.53	863.17	0.0670782	0.328786	0.373283	0.680365	0.30236	3.26519	4.25621
Solyc00g174345.1	0	0	0	0	0	0	0	0	0	0	0	0	0	0	0	0	0
Solyc00g178340.2	0	0	0.618032	0	0	1.26696	0.398324	0	0	0	0	0	0	0	0	0	0.103179
Solyc00g179240.2	0	0	0	0	0	1.02818	0	0	0	0	0	0	0	0	0	0	0
Solyc00g180440.2	0	0	0	0	0	0	0	0	0	0	0	0	0	0	0	0	0
Solyc00g180840.2	0	0.0831686	0	0	0	0.30709	0.136493	0	0	0	0	0.0414498	0	0.0518676	0	0.0843301	0
Solyc00g181240.1	0	0	0	0	0	0	0	0	0	2.81	0	0	0	0	0	0	23.7651
Solyc00g181250.2	0	0	0	0	0	0	0	0	0	0	0	0	0	0	0	0	0
Solyc00g183050.2	0	0	2728.45	6.51	0	0	545.387	7.89	0	0	168.789	102.467	276.978	233.532	0	144.339	321.806
Solyc00g183055.1	0	0	0	0	0	0	0	0	0	0	0	0	0	0	0	0	0
Solyc00g183550.2	0	0	0	0	0	0	0	0	0	0	0	0	0	0	0	0	0
Solyc00g183555.1	0	0	0	0	0	0	0	0	0	0	0	0	0	0	0	0	0
Solyc00g184350.3	1.53903	2.32969	2.27007	3.24	7.8	3.79521	4.04784	2.98	3.58	1.56	3.27547	3.93983	3.43115	2.64544	2.88146	2.68185	3.02329
Solyc00g184353.1	0	0	0	4.44	0	0	0	0	0	0	0	0	0	0	0	0	0
Solyc00g184357.1	0	0.111956	0.284769	0	0	0.0399723	0	0	0	0	0	0.0308137	0	0	0	0	0
Solyc00g185750.1	0	0	0	0	0	0	0	0	0	0	0	0	0	0	0	0	0
Solyc00g185850.1	0	0	0	0	0	0	0	0	0	0	0	0	0	0	0	0	0
Solyc00g187050.3	0	0	0	0	0	0	0	0	0	0	0	0	0	0	0	0	0
Solyc00g187055.1	0	0	0	0	0	0	0	0	0	0	0	0	0	0	0	0	0
Solyc00g188750.1	0	0	0	0	0	0	0	0	0	0	0	0	0	0	0	0	0
Solyc00g188850.3	0	0	0	0	0	0	0	0	0	0	0	0	0	0	0	0	0
Solyc00g188853.1	0	0	0	0	0	0	0	0	0	0	0	0	0	0	0	0	0
Solyc00g188855.1	0	0	0	0	0	0	0	0	0	0	0	0	0	0	0	0	0
Solyc00g188857.1	35.2215	46.7093	44.1535	60.68	64.9	61.62	69.5193	100.1	80.31	48.71	55.1542	57.3645	53.7791	77.7936	51.1006	98.2662	74.535
Solyc00g198360.1	0	0	0	0	0	0	0	0	0	0	0	0	0	0	0	0	0
Solyc00g201060.1	0	0	0	0	0.73	0	0	0	0	0	0	0	0	0	0	0	0
Solyc00g201160.3	1.53767	2.48522	2.18136	14.18	13.48	6.0828	6.79001	0	0.28	0	1.77531	1.37571	2.07207	0.657749	0.688082	1.68069	1.31608
Solyc00g201165.1	0	0	0	0	0	0	0	0	0	0	0	0	0	0	0	0	0
Solyc00g202560.2	0	0	0	0	0	0	0	0	0	0	0	0	0	0	0	0	0
Solyc00g203660.2	0	0	0	0	0	0	0	0	0	0	0	0	0	0.108707	0	0	0.140025
Solyc00g207960.1	0	0	0	0	0	0	0	0	0	0	0	0	0	5.287	5.27329	0	0
Solyc00g209460.2	0.504471	1.40451	2.37244	0	0	1.02879	0.950747	2.19	2.32	0	0.535519	0.654442	0.155085	1.41837	1.95873	2.04196	1.99168
Solyc00g210860.1	0	0	0	0	0	0	0	0	0	0	0	0	0	0	0	0	0
Solyc00g212260.2	0	0	0	0	0	0	0	0	0	0	0	0	0	0	0	0	0
Solyc00g212265.1	0	0	0	0	0	0	0	0	0	0	0	0	0	0	0	0	0
Solyc00g213960.1	0	0	0	0	0	0	0	0	0	0	0	0	0	0	0	0	0
Solyc00g215560.2	0.831758	0.812036	0.635974	6.64	3.96	0.524067	0.385526	0.79	0.63	3.41	0.412814	0.299074	0.698256	0	0.0404816	0.124704	0
Solyc00g215565.1	0	0	0	1.68	3.01	0	0	0	0	2.41	0	0	0	0	0	0	0
Solyc00g217560.1	0	0	0	0	0	0	0	0	0	0	0	0	0	0	0	0	0
Solyc00g217960.1	32.2462	25.578	27.9268	59.54	92.11	19.8036	27.2514	13.13	9.81	11.8	12.1517	15.4634	23.0522	15.4806	13.1887	16.5857	19.0186
Solyc00g218560.1	22.9146	19.969	17.3361	0	0	7.15048	8.37175	5.92	3.39	14.86	7.9194	7.33918	3.039	9.54362	0	7.46062	21.619
Solyc00g222060.1	0	0	0	0	0	0	0	0	0	0	0	0	0	0	0	0	0
Solyc00g222063.1	0	0	0	0	0	0	0	0	0	0	0	0	0	0	0	0	0
Solyc00g222065.1	0	0	0	0	0	0	0	0	0	0	0	0	0	0	0	0	0
Solyc00g222067.1	0	0	0	0	0	0	0	0	0	0	0	0	0	0	0	0	0
Solyc00g226760.1	0	0	0	0	0	0	0	0	0	0	0	0	0	0	0	0	0
Solyc00g227860.1	0.659913	0.472205	0.943365	2.17	0.47	1.74732	1.55253	1.95	0.97	2.21	1.15396	0.817674	1.00604	0.756955	0.284696	1.06172	1.41966
Solyc00g227960.1	0	0	0	0	0	0	0	0	0	0	0	0	0	0	0	0	0
Solyc00g230060.2	0	0	0	0	0	0	0	0	0	0	0	0	0	0	0	0	0
Solyc00g230070.1	0	0	0	0.15	0.84	0	0	4.56	0	6.66	0	0	0	0	0	0	0
Solyc00g230080.1	0	0	0	0	0	0	0	3.87	2.94	6.67	0	0	0	0	0	1.6486	0.579899
Solyc00g230280.1	0	0	0	0	0	0	0	0	0	0	0	0	0	0	0	0	0
Solyc00g231680.2	0	0	0	0	0	0	0	0	0	0	0	0	0	0	0	0	0
Solyc00g231780.2	0	2.41345	0	0	0	0	0	0	0	0	0	0	0	1.3517	5.08656	0	1.90411
Solyc00g233480.1	0	0	0	2.75	4.2	1.74374	4.07873	0	0	0	0	0	0	0	0	0	0
Solyc00g237680.2	0	0	0.0849053	0	0	0	0	0	0	0	0	0	0	0	0	0	0
Solyc00g240580.2	0	0	0	0	0	0	0	0	0	0	0	0	0	0	0	0	0
Solyc00g244280.1	0	0	0	0	0	0	0	0	0	0	0	0	0	0	0	0	0
Solyc00g244290.1	0	1.26097	0.15624	2.21	2.7	0	0.110754	3.31	1.08	3.35	0.101761	0.125477	0	0.108939	0.118578	0	0.146556
Solyc00g244300.1	0	0	0	1.66	4.6	0	0	2.98	1.11	2.55	0	0	0	0	2.51039	0	3.59492
Solyc00g244305.1	0	0	0	0	0	0	0	0	0	0	0	0	0	0	0	0	0
Solyc00g247300.3	0	0	0	0	0	0	0	10.93	0	0	0	0	0	0	0	0	0
Solyc00g247305.1	0	0	0	0	0	0	0	0	0	0	0	0	0	0	0	0	0
Solyc00g249200.2	0	0	0	0	0	0	0	0	0	0	0	0	0	0	0	0	0
Solyc00g249205.1	0	0	0	0	0	0	0	0	0	0	0	0	0	0	0	0	0
Solyc00g249900.3	0	0	0	0	0	0.131838	0	0	0	0	0	0.209086	0.573792	0	0.726818	0	0
Solyc00g249910.2	0	0	0	0	9.19	0	0	0	4.27	6.5	0	0	0	0	0	0	0
Solyc00g254110.1	8.41249	0	0	0	0	0	0	0	0	0	0	0	0	0	0	0	0
Solyc00g254910.1	0	0	0	2.11	1.28	0	0	2.1	2.79	1.39	0	0	0	0	0	0	0
Solyc00g255510.1	0	0	0	0	0	0	0	0	0	0	0	0	0	0	0	0	0
Solyc00g256710.2	144.751	115.498	129.27	16.21	11.72	96.4023	102.26	17.14	12.36	11.5	180.638	149.985	146.917	216.329	225.595	451.312	272.859
Solyc00g257110.3	0.114204	0.0605932	0	1.85	2.6	0.129013	0.120351	0	0	0	0.115492	0.250993	0.0263239	0.15756	0.178197	0.113935	0.0259931
Solyc00g265110.3	0	0	0	0	0	0	0	0	0	0	0	0	0	0	0	0	0
Solyc00g265510.2	880.066	0	3444.74	0	0	64.4004	0	0	0	0	40.4674	0	0	3086.95	59.1439	396.542	0
Solyc00g266110.1	0	0	0	0	0	0	0	0	0	0	0	0	0	0	0	0	0
Solyc00g268310.2	0	0	0	0	0	0	0	0	0	0	0	0	0	0	0	0	0
Solyc00g268315.1	0	0	0	0	0	0	0	0	0	0	0	0	0	0	0	0	0
Solyc00g269810.2	0	0	0	0	0	0	0	0	0	0	0	0	0	0	0	0.0567856	0
Solyc00g270510.1	0	0	0	0	0	0.107007	0	0	0	0	0	0	0	0	0	0	0
Solyc00g272810.1	8.71837	4.5547	21.3402	1.69	1.82	2.53298	3.42299	1.91	0	1.37	0.678908	0	0.478167	2.14152	0	0.807854	0.257293
Solyc00g273110.2	13.4203	10.4293	15.2192	7.06	22.36	12.7016	15.4654	9.04	3.39	21.62	11.8465	9.39289	3.47749	5.72553	6.75653	14.6233	15.4264
Solyc00g275310.2	0	0	0	0	0	0	0	0	0	0	0	0	0	0	0	0	0
Solyc00g277510.2	0	0	0	0	0	0	0	0	0	0	0	0	0	0	0	0	0
Solyc00g278110.3	0.0565353	0	0.224473	0	0	0.36762	0.438633	0	0	0	0	0	0.11242	0.116342	0.0872203	0.523326	0.246569
Solyc00g280110.2	0	0	0	0	0	0	0	0	0	0	0	0	0	0	0	0	0
Solyc00g281110.1	0	0	0	0	0	0	0	0	0	0	0	0	0	0	0	0	0
Solyc00g282510.2	0	0	0	0.38	0.58	0	0	2.76	2.65	2.74	0	0	0	0	0	0	0
Solyc00g283010.2	0	0	0	0	0	0	0	0	0	0	0	0	0	0	0	0	0
Solyc00g283110.1	0	0	0	0	0	0	0	0	0	0	0	0	0	0	0	0	0
Solyc00g284510.1	0	0	0	0	0	0	0	0	0	0	0	0	0	0	0	0	0
Solyc00g286010.1	0	0	0	0	0	0	0	0	0	0	0	0	0	0	0	0	0
Solyc00g286020.1	0	0	0	0	0	0	0	0	0	0	0	0	0	0	0	0	0
Solyc00g286030.2	0	0	0	0	0	0	0	0	0	0	0	0	0	0	0	0	0
Solyc00g289230.2	2.61948	2.64745	2.95099	18.43	16.96	7.3114	8.27821	0	0.48	5.16	0.261297	0.629433	0.530976	0.657867	0.581887	2.78298	1.29493
Solyc00g294230.2	0	0	0	0	0	0	0	0	0	0	0	0	0	0	0	0	0
Solyc00g294233.1	0	0	0	0	0	0	0	0	0	0	0	0	0	0	0	0	0
Solyc00g294237.1	0.441662	0.385991	0.482576	0	0	0	0	0	0	0	0	0	0	0.121112	0.0899227	0.0872572	0.0489966
Solyc00g300730.2	0	0	0	0	0	0	0	0	0	0	0	0	0	0	0	0	0
Solyc00g304030.2	0.0255037	0.179827	0.1159	0	0	0.0199231	0.0371739	0	0	0	0.0385607	0.0242286	0.0105259	0.0274258	0.0155925	0.0587366	0.0303828
Solyc00g304035.1	0.276097	0	0	0	0	0.177285	0.117976	0	0	0	0	0	0.0458114	0	0.0363824	0	0.0825212
Solyc00g306830.1	0	0	0	0	0	0	0	0	0	0	0	0	0	0	0	0	0
Solyc00g308530.1	0	0	0	0	0	0	0	0	0	0	0	0	0	0	0	0	0
Solyc00g308535.1	0	0	0	0	0	0	0	0	0	0	0	0	0	0	0	0	0
Solyc00g308930.1	0	0	0	0	0	0	0	0	0	0	0	0	0	0	0	0	0
Solyc00g309530.1	0	0	0	0	0	0	0	0	0	0	0	0	0	0	0	0	0
Solyc00g311230.2	0	0	0	0	0	0	0	0	0	0	0	0	0	0	0	0	0
Solyc00g313030.1	0	0	0	0	0	0	0	0	0	0	0	0	0	0	0	0	0
Solyc00g316530.1	26.0266	0	2.85823	0	0	0	0	0	0	0	4.43845	0	0	9.10962	43.0462	0	0
Solyc00g318130.2	0	0	0	0	0	0	0	0	0	0	0	0	0	0	0	0	0
Solyc00g318830.2	0	0	0	0	0	0	0	0	0	0	0	0	0	0	0	0	0
Solyc00g318835.1	0	0	0	0	0	0	0	0	0	0	0	0	0	0	0	0	0
Solyc00g320430.1	0	22.2557	0	0	0	0	0	0	0	0	0	0	0	0	26.7399	31.7825	0
Solyc00g322630.1	0	0	0	0	0	0	0	0	0	0	0	0	0	0	0	0	0
Solyc00g322635.1	0	0	0	0	0	0	0	0	0	0	0	0	0	0	0	0	0
Solyc01g005000.3	3.09847	1.66251	4.27246	1.72	0.39	6.17158	7.91762	6.46	3.59	3.35	0.955202	0.928325	1.02286	1.82703	3.9137	14.3103	6.44169
Solyc01g005010.3	1.28591	0.649754	0.114917	0	2.14	1.36542	0.729114	8.1	7.56	3.29	0.325447	0.223696	0.104538	0.437292	1.06651	5.28923	4.18729
Solyc01g005020.3	14.7809	10.3007	14.7001	37.22	25.88	21.4926	21.2727	32.33	28.27	27.6	15.1177	15.0613	16.5856	11.9262	12.216	31.7758	33.1121
Solyc01g005030.3	15.2044	12.5091	13.4311	30.16	22.38	12.6615	11.2686	10.46	12.58	11.62	10.7099	10.8949	10.6727	21.7597	27.1783	33.5127	31.212
Solyc01g005060.3	0	0	0	5.4	8.74	0	0	2.99	2.71	3.11	0	0	0	0	0	0	0
Solyc01g005070.3	0	0	0	0	0	0	0	0	0	0	0	0	0	0	0	0	0
Solyc01g005080.3	1.80111	4.26557	1.84306	30.68	27.66	3.55937	3.39954	21.77	17.87	14.65	1.27248	1.17782	1.19206	0.857054	1.18192	2.87232	2.48175
Solyc01g005090.3	0	0.0801395	0.0946253	0	0	0	0	0	0	0	0	0	0.0186675	0	0	0	0
Solyc01g005100.3	5.88502	3.9059	5.47561	6.03	1.65	7.68919	7.63012	9.1	4.59	8.61	6.45279	7.28791	6.96783	3.28278	3.28825	6.57915	7.63233
Solyc01g005110.3	12.737	16.4125	22.9816	18.15	12.51	23.1855	24.8514	12.48	8.03	15.65	26.5797	23.2001	26.3769	19.6755	16.1969	21.265	22.8468
Solyc01g005120.3	17.7019	8.95606	12.7487	14.95	12.11	24.8569	27.5515	6.28	6.37	14.5	7.78139	7.86416	7.9885	9.53699	6.58743	14.1846	15.5576
Solyc01g005130.2	16.3037	15.9517	16.7114	15.17	20.15	16.8526	20.0316	14.4	19.92	27.6	19.7829	20.9559	20.9864	5.30598	3.89623	13.2583	12.764
Solyc01g005140.3	44.4923	66.4769	58.4231	37.17	39.97	23.0391	33.5372	15.02	3.54	6.47	41.3632	41.4426	39.3381	52.6702	28.1472	70.2848	57.2574
Solyc01g005160.3	0.806099	0.178444	1.35763	0.38	0.59	0.157388	0.738285	0.36	0.48	0	0.0529038	0.0634924	0.483223	1.91607	0	1.37637	2.44727
Solyc01g005170.2	0.0634449	0	0	0	0	0	0	0	0	0	0.164675	0.0667333	0.191668	0.0436476	0.0977092	0	0
Solyc01g005180.1	5.48114	1.25934	7.58244	0	0	4.31369	9.6722	0	0	0	11.8639	6.40798	11.0761	3.05844	1.6275	4.80805	18.1701
Solyc01g005200.2	0.421282	0.330984	1.21322	1.31	0	0.305344	0.313206	0	0	0	0.747213	0.224177	0.643599	0.110271	0.122818	0.164862	0.280678
Solyc01g005210.3	64.5004	55.5408	40.6269	81.62	82.97	21.7389	23.948	45.22	37.79	36.19	31.4932	30.948	31.2285	38.1563	26.7139	37.9875	31.6323
Solyc01g005220.3	11.9203	7.64313	11.7369	24.2	23.18	22.7373	32.0403	13.16	5.17	15.88	7.57714	7.91891	7.62426	13.5878	6.1825	12.3548	9.95237
Solyc01g005230.3	0	0	0.173965	1.25	0	0.2803	0.224796	0	0	1.68	0	0	0	0	0.0657361	0.0654777	0
Solyc01g005240.3	19.5352	19.8913	24.7937	32.34	17.99	20.2905	20.5797	60.13	39.52	34.84	24.668	23.0741	23.4279	33.3257	25.0521	35.5175	31.5981
Solyc01g005250.3	34.2669	35.7138	37.8892	9.18	8.14	16.6834	17.8547	21.39	28.77	27.46	27.9652	27.3928	28.906	14.6698	16.3603	22.8505	19.9013
Solyc01g005260.3	0.891122	1.42714	1.92236	3.86	3.79	3.79648	4.92021	5.21	1.59	1.35	2.05444	0.966081	2.27756	0.671473	0.441675	4.20826	2.902
Solyc01g005270.3	0.780827	2.10385	1.54802	8.74	9.16	2.71887	1.93803	4.44	1.58	4.53	0.741725	0.983656	1.30837	5.77943	4.95032	4.88569	5.4829
Solyc01g005280.3	2.943	3.05979	3.02754	0	0	1.21516	1.40553	2.34	1.36	0	1.12035	1.75684	2.44754	3.18209	2.89238	2.02545	5.80232
Solyc01g005290.3	0	33.5027	97.9896	0	1.28	20.3908	28.8438	0	0	0	136.303	101.329	89.6587	0	61.9862	0	39.501
Solyc01g005295.1	0	203.965	0	0	0	0	0	0	0	0	0	0	73.7385	0	66.9829	0	0
Solyc01g005300.3	21.8173	23.6589	38.2194	18.6	20.45	33.2937	27.985	110.03	145.58	78.69	14.7581	15.7498	15.3553	33.7282	34.8389	40.2852	40.9926
Solyc01g005305.1	34.071	47.1942	62.1991	0	0	76.8992	60.517	0	1.95	0	34.0102	34.0861	39.4634	60.5198	57.3067	68.3568	64.6638
Solyc01g005310.3	5.8635	3.84439	5.57645	4.61	9.47	7.78519	7.80127	18.3	23.56	16.72	6.67625	6.75134	6.39618	6.18652	4.17778	11.1789	9.13306
Solyc01g005340.3	21.0389	18.845	20.1616	17.79	15.26	13.9079	14.0816	20.66	22.98	17.48	16.3477	19.0869	17.9021	21.2484	22.1135	17.8495	17.1893
Solyc01g005360.3	0	0	0	0	0	0	0	0	0	0	0	0	0	0	0	0	0
Solyc01g005370.3	27.8076	22.3927	26.9689	43.76	37.97	16.6928	16.8753	33.12	27.77	15.6	20.4085	21.7462	20.7527	62.6381	80.4858	32.6598	34.1347
Solyc01g005380.2	8.91341	9.15734	11.3146	7.88	5.87	6.45826	6.96081	3.3	1.22	7.6	11.1155	11.149	10.9848	4.02433	4.49612	7.11914	7.10854
Solyc01g005385.1	0	0	0	0	0	0	0	0	6.03	0	0	0	0	0	0	0	0
Solyc01g005390.3	2.1661	7.10329	2.33921	25.3	16.3	2.89906	2.29086	0	0	0	1.7908	2.9489	2.55815	2.43691	9.03612	2.46863	0.684946
Solyc01g005400.3	0.597665	0.699182	1.23821	20.64	24.6	0.456433	0.786159	0	0.44	0	0.184316	0.17617	0.210644	1.67717	1.64318	0.979224	1.0029
Solyc01g005410.3	1.40889	3.63569	1.12596	0	0	13.4233	10.3749	10.45	8.2	0	0	0.131227	0	0.257509	0	4.03899	2.74143
Solyc01g005420.2	0	0.118165	0.227571	3.25	2.14	8.2781	9.96896	2.23	0.83	3.82	0.0954978	0	0	0.164698	0	1.32619	0.94899
Solyc01g005430.3	6.31916	18.0973	6.71319	14.11	17.3	9.64892	9.50769	4.21	2.94	4.61	5.62804	5.07022	4.78851	12.8915	15.4062	11.086	9.70822
Solyc01g005440.3	45.196	52.7247	43.2168	52.13	51.63	108.177	86.8105	87.53	67.86	120.11	44.6184	41.9085	41.3101	24.6539	28.6553	60.3889	35.9188
Solyc01g005460.3	0.625205	0.380584	0.757265	0.91	0.82	0.635881	0.623719	3.42	1.05	2.14	0.0994643	0.397147	0.188693	0.246672	0.360626	1.04172	1.10195
Solyc01g005470.3	1.33682	8.26	7.66501	35.29	16.86	17.784	18.5314	11.69	11	8.61	6.44973	6.56741	8.12385	1.75861	0.239031	3.34537	2.24208
Solyc01g005480.3	2.823	3.76122	3.56701	6.58	2.61	3.46778	3.61982	4.22	3.05	6.81	3.44112	4.93044	4.11707	2.94604	1.80817	4.06831	3.14376
Solyc01g005490.3	17.1935	15.6959	20.0975	37.2	35.7	15.2719	15.0128	21.56	26.45	20.17	8.31287	9.05504	9.18047	9.62247	16.407	16.5237	15.0424
Solyc01g005500.3	0.714725	0.05784	1.27187	2.58	4.12	1.99624	5.15314	0	0	0	0	0	0	0.0398207	0	0.089014	0.0508694
Solyc01g005510.3	0	0	0.283922	0	0.4	0.0661074	0	0	0	0	0.0555113	0	0	0	0	0	0.0634242
Solyc01g005520.3	21.2051	29.5144	25.5568	6.94	1.98	15.1939	11.8072	26.25	18.47	28.17	16.3217	15.0366	13.8204	7.27293	9.06092	15.4214	15.8792
Solyc01g005530.3	2.68848	1.47293	1.90401	8.76	6.27	4.72773	5.52364	2.7	4.76	3.88	2.96248	3.58287	2.9155	3.15435	2.09234	5.60385	5.30882
Solyc01g005540.3	6.1022	6.7805	10.4884	1.1	0.99	5.96732	5.57129	2.68	7.52	4.71	9.95564	9.07718	9.00493	3.68259	3.48748	5.31487	4.75945
Solyc01g005550.3	17.126	13.774	16.2214	13.6	13.07	17.9069	17.9408	54.74	57.09	37.59	10.7288	11.2815	10.1103	21.755	20.0429	45.2912	43.4859
Solyc01g005560.3	22.8605	50.0273	45.6406	274.56	269.27	37.2912	53.7989	100.72	65.02	43.25	49.6596	51.2177	50.4379	273.498	157.032	59.23	101.231
Solyc01g005570.3	8.16663	5.39982	7.70555	15.33	15.07	7.2603	6.60269	25.09	24.49	17.18	7.00301	8.42316	8.69294	9.15381	11.5242	11.4598	10.8362
Solyc01g005575.1	20.133	25.2459	26.9993	40.99	45.1	29.0393	31.0535	30.36	21.15	17.6	34.6292	31.9905	27.1278	19.0105	16.4078	15.2284	16.2966
Solyc01g005590.2	4.24235	0.763803	7.07199	0.29	1.06	4.88429	4.34635	4.42	1.63	1.31	9.44071	7.92955	8.44595	1.6843	1.51917	5.37745	2.24476
Solyc01g005600.3	54.6469	54.5758	50.4952	45.91	33.58	34.3674	39.4836	28.5	29.62	24.39	37.1738	36.3248	36.3537	25.5654	26.1655	35.2711	34.4593
Solyc01g005610.3	0	0	0	0	0	0	0	0	0	0	0	0	0	0	0	0.0714146	0
Solyc01g005620.3	144.118	108.04	151.386	74.45	79.26	98.2478	92.4103	204.05	179.18	161.61	171.355	175.582	170.576	92.8702	84.2785	176.67	154.969
Solyc01g005630.2	0	0	0	0	0	0	0	0	0	0	0	0	0	0	0	0	0
Solyc01g005640.3	23.7425	22.7595	30.3032	23.46	19.25	24.6371	24.4862	22.32	11.36	13.63	22.2902	21.4003	21.9736	18.0243	12.5654	18.3529	23.313
Solyc01g005650.2	0	0	0	0	0	0	0	0	0	0	0	0	0	0	0	0	0
Solyc01g005660.2	0	0	0	0	0	0	0	0	0	0	0	0.37221	0	0.649579	0	0	0
Solyc01g005665.1	0	0	0	0	0	0	0	0	0	0	0	0	0	3.82617	0	3.14486	2.11323
Solyc01g005670.3	4.69979	3.56928	3.00695	5.38	5.48	3.52939	4.35288	4.78	5.45	6.68	3.13136	3.18485	3.01509	5.31671	4.05303	4.34481	5.0927
Solyc01g005680.3	0	0	0.0884633	0	0	0.690681	0.0773101	0	0	0	0	0	0	0	0	0	0
Solyc01g005690.3	11.5951	9.77594	11.0638	36.74	30.05	20.7794	19.7443	36.67	30.42	19.97	15.4062	15.7638	13.8412	36.6705	23.3715	34.2912	30.4305
Solyc01g005700.3	5.01715	3.9993	4.96381	7.46	6.63	6.00882	6.50501	7.7	6.45	5.73	4.323	4.7416	4.41351	4.83353	4.53871	7.30865	6.49405
Solyc01g005705.1	0	0	0	0	0	0	0	0	0	0	0	0	0	0	0	0	0
Solyc01g005710.2	0	0	0	0	0	0	0	0.38	0	0	0	0	0	0	0	0	0
Solyc01g005715.1	0	0	0	0.02	0.21	0	0	0.45	0.2	0.83	0	0	0	0	0	0	0
Solyc01g005730.3	2.63963	1.07088	1.44099	0.43	0.12	3.04109	3.68123	0.29	0.13	0.45	6.01613	6.3346	5.43807	2.71305	0.678778	1.87798	2.17036
Solyc01g005740.3	0	0	0	0	0	0	0	0	0	0	0	0	0	0	0	0	0
Solyc01g005750.1	0	0	1.86219	0	0	0	0	0	0	0	0	0	0	0	0	0	0
Solyc01g005755.1	0	0	0	16.59	9.05	0	0	2.08	1.18	13.07	14.6467	15.1695	0	0	0	0	0
Solyc01g005770.3	12.0204	5.73793	9.22864	1.4	0.26	14.9882	16.8474	0	0.11	0	21.3797	21.7055	24.4459	7.91639	1.34752	12.6346	16.3274
Solyc01g005775.1	0	0	0	0	0	0	0	0	0	0	0	0	0	0	0	0	0
Solyc01g005790.1	1.74946	2.07815	4.10316	3.79	4.51	4.46722	4.29676	4.01	2.45	3.83	3.21121	3.12573	2.96601	3.36499	1.72904	5.08968	4.20089
Solyc01g005795.1	0	0	0	0	0	0	0	0	0	0	0	0	0	0.268806	0	0	0
Solyc01g005800.3	0.56269	0.343935	0.541534	0	0.53	0.289262	0.298286	0	0	0	0.083491	0.0401134	0.0576234	0.144423	0.0445461	0.20807	0.271162
Solyc01g005810.3	41.5944	36.4983	31.8739	30.53	39.08	50.7725	44.1672	41.49	63.35	71.21	26.5827	27.8549	25.7293	21.3592	19.5935	39.8763	35.0915
Solyc01g005820.3	82.458	110.201	94.2197	109.95	143.23	102.284	114.871	110.98	109.9	158.67	91.0416	88.959	88.5015	79.4817	67.9576	93.3997	85.6137
Solyc01g005825.1	0	0	0	0	0	0	0	0	0	0	0	0.314089	0	0	0	0	0
Solyc01g005830.3	5.24689	5.31976	2.34374	2.21	0.89	5.5078	4.26098	5.64	2.63	5.1	1.14313	0.750526	1.12584	0.81405	1.03109	4.41572	3.97868
Solyc01g005840.3	19.3765	30.3372	21.4426	17.44	13.45	24.6431	21.3932	26.95	9.61	26.57	24.4365	25.8846	25.2895	17.5697	23.7696	22.1866	31.5444
Solyc01g005850.2	0.485325	0	0.1225	0	1	0.408783	0.356693	0.78	0.51	0.62	0.568876	0.806332	0.671236	0.302979	0.421502	0.169357	0.0962833
Solyc01g005860.2	0	0	0	0	0	0.699459	0.478801	0	0	0	0	0.620401	0.532963	0	0	0	0
Solyc01g005865.1	0	0	0	0	0	0	0	0	0	0	0	0	0	0	0.176823	0	0.209776
Solyc01g005880.1	0	0	0.098303	0	0	0	0.0744294	0	0	0	0	0	0	0	0	0	0
Solyc01g005890.1	0	0	0	0	0	0	0	0	0	0	0	0	0	0	0	0	0
Solyc01g005895.1	0	0	0	0	0.4	0	0	0	0	0	0	0	0	0	0	0	0
Solyc01g005910.3	5.12231	5.59878	6.09922	4.2	2.14	7.82711	8.07121	2.1	1.98	3.2	6.14355	6.29163	6.30724	3.14433	2.57883	3.89259	4.02964
Solyc01g005930.3	24.2028	21.7459	22.3853	8.25	3.52	20.401	18.388	15.42	8.43	8.66	20.0258	19.076	16.9601	22.9091	35.7595	21.9475	22.9417
Solyc01g005940.3	0	0	0	0	0	0	0	0	0	0	0	0	0	0	0	0	0
Solyc01g005950.3	23.4262	17.8479	19.2411	21.64	18.17	27.0125	26.0718	24.67	18.25	21.32	28.1365	28.2279	28.5839	24.889	25.7572	29.5953	29.3069
Solyc01g005960.3	20.6763	21.1033	27.0857	27.69	29.9	25.1477	26.8235	22.7	28.17	19.64	26.272	26.2931	26.9922	17.6915	20.3252	19.8189	21.811
Solyc01g005970.3	4.20994	3.95816	3.48597	4.2	4.75	5.30685	5.37185	4.58	3.94	3.46	4.41082	4.63015	4.96054	4.82044	3.73217	6.99176	4.72033
Solyc01g005980.3	1.69308	1.3825	2.16823	5.03	2.54	9.95316	9.98547	9.94	4.28	4.85	0.876112	0.719558	0.704484	3.42808	4.28932	8.48164	10.5718
Solyc01g005990.3	3.0321	0.459435	0.765319	0	0	0.698306	1.20824	4.98	7.88	5.8	0.0971384	0.117474	0.112884	2.55256	1.92929	12.6359	12.5514
Solyc01g006000.3	7.51488	7.56373	7.17979	11.49	7.26	13.1351	12.1656	5.09	4.33	8.69	7.90945	8.63151	8.86496	6.87663	7.58904	7.81486	6.57858
Solyc01g006010.3	8.57018	10.8203	9.55811	10.26	13.03	7.00803	7.31119	7.01	6.89	5.55	11.5298	10.4961	10.5201	7.22633	6.02531	11.1794	9.08423
Solyc01g006020.3	46.2462	37.2712	41.6668	16.57	12.12	29.8119	26.7231	50.43	50.14	26.59	21.3532	22.5035	23.5365	25.5863	37.7625	60.5827	51.1558
Solyc01g006040.3	7.36971	7.35187	7.39668	9.02	12.01	9.12132	9.52649	7	6.75	4.83	8.42942	8.82248	8.28612	6.90972	6.53148	8.22398	8.24547
Solyc01g006050.2	6.01988	12.7811	0.871877	1.23	0.8	0.701572	0.727651	0	0	0	0.484126	0.645073	0.683216	0.0391374	0	0.26112	0.0488642
Solyc01g006060.3	0	0	0.598469	0	0	0	0.166006	0	0	0	0	0	0	0	0	0.327521	0
Solyc01g006070.2	0	0	0	0	0	0	0	0	0	0	0	0	0	0	0	0	0
Solyc01g006080.2	0	0	0	0	0	0	0	0	0	0	0	0	0	0.0652747	0	0	0
Solyc01g006090.3	0.873798	1.97827	1.8152	2.16	1.41	1.69261	2.3744	3.32	6.13	4.4	1.98182	1.72054	2.10228	0.541574	0.169931	2.45036	1.82954
Solyc01g006100.3	0.474688	0.0558963	0.143531	0	0	0.737808	0.51551	0.79	0.47	0.56	0.259008	0.182377	0.224226	0.0626304	0.0425593	0.056716	0.129499
Solyc01g006110.3	33.3127	57.4011	44.8283	58.03	84.22	31.7082	33.7053	50.26	41.28	38.18	39.5472	39.4475	35.1907	29.5574	30.0891	43.02	43.6399
Solyc01g006120.3	47.7605	54.041	50.2368	78.23	96.17	60.9418	61.9335	64.44	68.59	65.76	61.9714	66.4066	63.4209	73.861	61.9321	71.9585	66.424
Solyc01g006130.3	16.1422	16.4001	19.5739	15.54	10.14	17.2891	13.6529	12.16	43.59	50.42	23.6052	23.6953	23.7073	16.8561	15.7104	24.6812	21.5628
Solyc01g006140.3	0.734389	0.15966	0.771632	0.66	1.19	0.620846	1.00546	0	0	0	7.62684	8.38228	7.3657	0.0606421	0.0451745	0.48004	0.157115
Solyc01g006150.3	14.0867	13.3825	22.1704	4.63	1.25	24.2201	29.015	18.44	20.36	14.41	27.3452	27.1685	25.4065	13.7637	6.52774	20.6631	16.4799
Solyc01g006160.3	599.975	538.501	550.23	219.94	180.56	382.847	360.69	418.71	355.6	498.44	351.029	347.002	348.342	302.787	281.085	582.769	495.255
Solyc01g006170.3	4.82178	7.41914	8.5856	3.67	9.14	10.3285	13.6881	14.38	21.9	14.03	15.8464	13.7532	13.4557	8.6822	4.2624	11.7	6.45951
Solyc01g006180.3	4.13582	3.87718	4.40532	9.45	12.46	7.06173	8.44999	5.52	7.33	7.16	4.04635	5.08812	4.64095	3.54842	2.22077	6.19047	4.88498
Solyc01g006190.3	70.7834	70.5753	70.351	51.16	42.99	82.3629	94.8308	56.6	57.5	59.34	76.6932	81.4406	70.8761	57.4431	48.5557	53.0954	52.5186
Solyc01g006195.1	8.74155	3.97786	3.99844	14.95	5.28	4.43498	8.43083	8.26	8.52	1.23	14.6434	22.5492	10.7519	5.08796	5.31478	12.0617	3.76781
Solyc01g006200.3	11.1949	12.9929	10.0031	4.6	5.89	13.3981	21.8842	8.35	3.41	5.43	10.0739	9.99087	8.39851	9.47668	7.25601	14.8211	10.6372
Solyc01g006210.3	1.15656	0.780567	0.759439	0	0	1.33996	1.43925	0	2.38	0	1.44401	1.4328	1.55388	0.216532	0.0812338	0.578972	0.425122
Solyc01g006220.2	1.28963	1.22019	0.758593	0	0.24	2.71892	1.72284	0	1.94	0	1.5889	1.10908	1.4622	0.957224	1.10695	0.925498	0.935367
Solyc01g006230.3	54.3733	43.7426	47.3606	50.07	41.18	38.8395	39.4165	25.59	19.04	14.33	49.6179	51.1436	47.8812	46.6124	48.8554	48.9008	52.8837
Solyc01g006240.3	0	0	0	0	0	0.316111	0	0	0.32	0	0	0	0.172999	0	0.124552	1.75051	5.13332
Solyc01g006250.2	6.13849	5.96275	4.79073	0	4.3	7.82988	8.5523	2.65	4.69	0	6.4919	6.2695	4.97691	6.79788	9.03724	7.62399	10.0012
Solyc01g006260.3	2.65051	2.33147	2.67922	5.61	3.85	4.58811	5.50548	4.22	3.95	4.78	2.18997	3.34004	2.81622	1.81286	1.57828	4.46321	4.01986
Solyc01g006270.2	0	0	0	0	0	0	0	0	0	0	0	0	0	0	0	0	0
Solyc01g006280.3	38.8856	46.0957	75.5689	20.91	24.97	89.4089	136.69	95.57	97.82	68.91	60.1645	61.0683	62.1016	34.0313	37.4556	74.8985	84.1532
Solyc01g006290.3	0.24557	0.0854245	0.573925	3.3	1.28	4.10455	4.87707	4.44	5.69	0	0	0	0	2.37397	0.835121	0.178597	1.61916
Solyc01g006300.3	0.182112	0	0.0599083	0	0.54	0.236966	0	0	0.73	0	0	0	0	0	0	0.0461958	0.364977
Solyc01g006310.3	0	0	0	0	0	0	0	0	0	0	0	0	0	0	0	0	0
Solyc01g006320.3	0	2.04264	0.736121	1.66	3.41	3.90196	5.15099	0	0	3.04	0.870964	1.06859	0.762439	0	0	1.04722	1.60185
Solyc01g006340.3	2.61287	2.27876	2.3575	5.2	4.31	2.83838	3.13562	4.12	3.49	2.49	2.22015	2.77167	2.7391	2.39603	2.47491	3.2531	3.83353
Solyc01g006350.3	38.2664	34.384	41.2865	39.26	25.63	38.8713	42.731	47.99	48.82	27.63	41.26	39.535	41.9129	52.3353	38.8089	64.2599	53.5684
Solyc01g006360.3	7.2363	6.37312	7.12941	24.54	25.08	17.7883	17.4609	21.81	21.64	11.96	18.1301	17.7179	19.4561	20.2292	15.4283	23.068	18.4231
Solyc01g006370.3	8.11836	8.32169	8.95773	7.94	10.57	18.4449	16.9534	24.35	23.34	20.23	8.53231	8.35395	8.29699	5.34139	5.97254	12.7904	12.2097
Solyc01g006380.2	0	0.31641	0.493381	0	0.14	0	0	0	0	0	0.0329811	0	0	0	0	0	0
Solyc01g006390.2	0.90946	0	0	0	0	0.22763	0	0	0	0	0	0	0	0	0	0	0.162783
Solyc01g006400.3	4.03938	0.9501	1.04199	20.29	30.75	12.1114	4.10316	55.89	39.34	76.78	0	0	0.248449	3.7439	0.803583	4.95893	4.65502
Solyc01g006410.3	0	0	0	0	0	0	0.17001	0	0	0	0	0	0	0	0	0	0
Solyc01g006420.3	0	0	0	0	0	0	0	0	0	0	0	0	0	0	0	0	0
Solyc01g006430.3	660.559	435.629	478.255	434.91	637.2	410.983	349.825	602.44	504.37	664.6	477.699	497.196	482.198	308.678	171.697	638.402	558.637
Solyc01g006440.2	0	0	0.0279742	0.22	0	0	0	0	0	0	0	0.0297859	0.0285482	0.437158	0	0	0
Solyc01g006450.3	22.8122	22.3391	29.5362	1.3	3.41	13.6634	13.4407	13.1	16.4	12.95	31.8426	34.1617	30.9244	26.1138	19.731	13.9587	14.2496
Solyc01g006460.2	0.35067	0	0.388277	6.27	6.83	0.0496544	0	0	0	0	0	0	0	0.0265321	0.0297798	0.0299174	0
Solyc01g006480.3	13.5877	14.7005	14.9901	11.9	10.16	14.3687	13.787	9.28	6.58	6.76	15.3891	16.2706	14.4457	12.1992	15.5468	18.1554	16.049
Solyc01g006490.3	9.89663	11.0517	13.0257	14.72	11.56	14.2647	14.0751	11.66	16.18	13.43	15.204	14.5486	15.0054	16.483	14.7821	21.8573	18.1115
Solyc01g006500.3	7.51413	9.19038	6.22396	10.83	8.36	7.05926	6.4955	7.95	7.29	9.73	6.51488	5.7718	6.37806	3.23755	4.04624	7.86755	6.46824
Solyc01g006510.3	46.5093	50.9205	46.6707	65.89	44.43	69.5311	70.0705	89.54	84.78	87.23	39.3085	39.7928	39.857	41.1767	43.8075	77.3024	75.5493
Solyc01g006530.2	0.326146	0.28963	0.480588	0.37	0.23	1.07131	0.943625	1.25	1.28	1.4	0.0519213	0.0996641	0.0475602	0.220972	0.267893	1.52046	1.28663
Solyc01g006540.3	977.63	340.011	559.795	3.21	2.43	2.32856	1.02285	0	0	0.37	304.947	306.187	298.123	252.655	319.45	24.3125	50.7039
Solyc01g006545.1	0.0508895	0.631699	0.851628	0.98	0.82	1.67628	1.34126	1.3	0	2.28	0.20619	0.547928	0.332102	0.164412	0.0368881	0.624863	1.45736
Solyc01g006560.3	0	0	0	0	0	0	0	0	0	0	0	0	0	0	0.0357	0	0
Solyc01g006565.1	0	0	0.142957	0	0	0	0	0	0	0	0	0	0	0	0	0	0
Solyc01g006570.1	0	0	0	0	0	0	0	0	0	0	0	0	0	0	0	0	0
Solyc01g006575.1	0	0	0	0	0	0	0	0	0	0	0	0	0	0	0	0	0
Solyc01g006580.3	0	0	0.081823	0	0	0	0	0	0	0	0	0	0	0	0	0	0
Solyc01g006590.2	0	0	0	0	0	0	0	0	0	0	0	0	0	0	0	0	0
Solyc01g006600.2	0	0.0411645	0	0	0	0	0	0	0	0	0	0	0	0	0	0	0
Solyc01g006610.2	0	0	0	0	0	0	0	0	0	0	0	0	0	0	0	0	0
Solyc01g006620.3	0	0.0688021	0.0663846	0.37	0.77	0.0289265	0	0	0	0	0	0	0	0	0	0	0
Solyc01g006630.3	11.0687	8.51367	10.2319	4.05	6.77	10.3557	10.5939	9.72	14.35	10.61	7.80446	7.66636	8.15418	7.841	8.47069	13.5493	14.4314
Solyc01g006640.1	0	0	0	0	0	0.036208	0.0203771	0	0	0	0	0	0	0	0	0	0
Solyc01g006650.2	0	0	0	9.81	10.07	0	0	0.96	0.4	1.02	0	0	0	0	0	0	0
Solyc01g006660.2	9.6139	8.93899	11.6154	6.58	4.52	14.2338	11.9514	12.68	12.22	12.95	6.59056	6.52392	6.85875	5.25393	6.43678	8.07278	8.76699
Solyc01g006665.1	0	0	0	0	0	0	0	0	0	0	0	0	0	0	0	0	0
Solyc01g006690.3	0.856932	0.869278	2.34428	0	0	2.03371	1.82616	2.29	2.59	2.16	0.270701	0.162963	0.467435	0.0638985	0.0239378	0.0484594	0.0546579
Solyc01g006700.3	16.9391	15.0135	18.6368	24.76	14.95	20.0024	20.4323	23.18	18.25	15.18	18.271	17.5484	18.201	14.2543	14.3124	19.6975	17.2287
Solyc01g006710.3	6.05471	8.56684	8.3069	6.84	5.43	9.82402	9.35716	6.28	7.43	4.45	7.0896	7.13437	6.77183	6.19061	7.03599	7.34621	6.73371
Solyc01g006720.3	0.156209	0.0165235	0.191287	0	0	0.0212531	0.0418622	2.13	0.67	1.07	0.185988	0.1598	0.238734	0.331803	0.18057	0.326147	0.314081
Solyc01g006730.3	0	0.0243926	0	0	0	0.0159561	0	0	0	0	0	0	0	0	0	0.0190263	0.021814
Solyc01g006735.1	0	0	0	0	0	0	0	0	0	0	0	0	0	0	0	0	0
Solyc01g006740.3	3.03185	2.47833	2.34711	3.55	5.08	3.54203	3.67827	1.62	5.95	3.82	2.23705	1.88557	1.99689	1.33245	1.11933	2.82729	3.41403
Solyc01g006750.2	0	0	0	0	0	0	0	0	0	0	0	0	0	0	0	0	0
Solyc01g006755.1	0	0	0	0	0	0	0	0	0	0	0	0	0	0	0	0	0
Solyc01g006760.3	0	0	0	0	0	0	0	0	0	0	0	0	0	0	0	0	0
Solyc01g006770.2	0	0.0508294	0	0	0	0	0	0	0	0	0	0	0	0	0	0.0345043	0
Solyc01g006780.3	0.354352	0	0	0	0	0.065786	0	0.74	0.25	0	0.0872494	0	0	0	0.176689	0.289307	0.107152
Solyc01g006790.2	0.211259	0.219576	0.105897	0	0	0	0.156696	0.63	0.31	0.69	0.145561	0.0898865	0.16218	0.296954	0.165919	0.777309	0.59526
Solyc01g006800.3	21.2995	27.9858	26.0889	41.52	41.6	26.5265	28.6946	24.29	27.19	30.13	20.6367	21.1745	19.638	23.463	21.4493	26.3822	25.8257
Solyc01g006810.3	5.80723	5.38457	7.20346	4.23	10.03	5.88581	6.38448	13.04	18.74	7.06	5.24644	5.56451	5.6299	19.0854	28.6934	22.0288	22.6637
Solyc01g006820.2	0	0	0	0	0	0	0	0.6	0.3	0	0	0	0	0	0	0	0
Solyc01g006825.1	10.0256	4.59521	15.1626	69.44	53.96	20.7256	15.9937	127.99	101.47	57.85	39.6028	39.9081	41.112	112.061	28.0762	57.0573	33.8695
Solyc01g006830.3	15.0104	13.4868	20.6145	43.84	50.12	34.7613	38.8765	44.93	43.03	31.43	22.5353	23.7267	23.4045	12.5461	7.65109	18.5834	14.0353
Solyc01g006840.3	0	0.0165369	0	0	0	0.0216565	0	0	0	0	0	0	0	0.0111354	0	0	0
Solyc01g006850.1	0.448527	0.976651	0.635665	0.11	0.81	0.684133	0.757473	1.4	1.52	0.6	0.526302	0.469017	0.507848	0.781906	0.497781	0.694592	0.594449
Solyc01g006870.3	7.20031	6.07679	8.83732	20.86	22.95	9.39362	10.5804	17.7	15.24	11.39	6.63475	6.11143	6.19974	7.11445	5.97472	8.00478	8.67529
Solyc01g006880.3	11.0121	8.33986	10.679	21.91	17.93	17.8233	16.8578	9.6	9.6	11.66	15.9592	15.388	15.867	4.06059	4.00312	6.8244	5.93433
Solyc01g006890.3	1.22418	0.596094	1.15451	34.12	37.57	1.6428	1.42761	7.1	4.98	3.37	0.463345	0.653724	0.384964	1.86383	0.57876	3.43279	1.51481
Solyc01g006900.3	306.58	320.449	242.178	600.68	411.5	281.934	277.242	259.66	179.48	350.34	179.843	167.192	179.84	187.613	275.35	199.283	218.938
Solyc01g006910.3	0	0	0	0	0	0	0	0	0	0	0	0	0	0	0	0	0
Solyc01g006920.3	0.352467	0.689621	0.87831	0.18	0.16	1.36869	1.14137	0.69	0.64	0.51	0.963127	0.967539	0.869463	0.41026	0.308012	0.84067	0.583161
Solyc01g006925.1	0	0	0	0	0	0	0	0	0	0	0	0	0	0	0	0	0
Solyc01g006930.3	1.65813	3.90615	4.63741	8.33	7.72	9.6114	6.5072	6.09	8.42	6.28	2.11208	2.17919	2.82773	4.16853	5.30031	11.1017	7.18087
Solyc01g006940.3	22.6907	19.1218	23.7702	10.94	8.67	16.945	18.5865	27.49	44.63	49.53	11.7198	10.9736	10.4335	16.5937	14.691	29.7299	33.134
Solyc01g006950.3	0.392691	0.728292	7.17156	19.97	11.77	17.1263	31.0769	1.48	3.34	0	0.150201	0.0449513	0.170546	12.5563	1.89281	2.37606	2.29318
Solyc01g006960.3	10.2775	11.1349	11.8962	19.56	15.66	14.9799	14.9883	14.6	12.23	9.54	20.6404	20.6724	19.4184	15.3343	13.2861	15.9782	13.6268
Solyc01g006970.3	21.0305	17.383	18.1743	17.41	18.08	16.636	14.6503	22.56	32.08	28.35	21.7697	21.3804	21.5583	16.4145	19.0671	19.9478	18.431
Solyc01g006980.3	10.406	9.29348	11.6918	3.99	6.44	9.77243	9.33771	25.3	26.31	11.17	9.16159	9.20009	9.13236	13.6825	16.2402	14.7606	16.811
Solyc01g006990.3	24.3497	32.074	19.1349	40.84	52.68	22.4577	20.6416	23.05	41.73	15.7	17.9493	20.0118	18.3117	27.7806	26.9569	22.5436	20.7413
Solyc01g006993.1	0	0	0	0	0	0	0	0	0	0	0	0	0	0	0	0	0
Solyc01g006997.1	0	0	0	0	0	0	0	0	0	0	0	0	0	0	0	0	0
Solyc01g007010.3	0	0.051718	0.0998386	0	0	0	0	0	0	0	0	0	0	0	0	0.0767967	0.0652711
Solyc01g007020.3	0	0.311848	0.813292	1.14	0.88	0.063524	0.171658	0	0.1	1.4	0.0854715	0	0.0977954	0	0	0	0.0948166
Solyc01g007025.1	0	0	0	1.12	0	0	0	0	0	0	0	0	0	0	0	0	0
Solyc01g007030.3	0.236932	0	0.36411	0.18	0.33	0	0	0	0.11	0	0	0	0	0	0	0.101811	0.338649
Solyc01g007040.3	0	0.27921	0	0	0	0	0	0	0	0	0	0	0	0.197576	0	0.701769	1.5321
Solyc01g007050.2	0	0	0	1.3	0.94	0.264106	0.263751	0	0	0	0	0	0	0	0	0	0
Solyc01g007060.3	6.64547	6.18898	9.19488	10.1	7.05	9.14566	10.4847	6.4	6.2	5.18	8.73135	9.35833	8.73383	4.43762	4.27797	5.51935	5.72552
Solyc01g007070.3	80.1322	58.2742	98.5766	126.66	200.75	79.2478	76.0123	134.41	151.44	131.59	98.0301	102.242	97.4354	245.954	168.414	275.469	269.801
Solyc01g007080.3	0	0	0	0	0	0	0	0	0	0	0	0	0	0	0	0	0
Solyc01g007090.1	0	0	0.0720061	0	0	0	0	0	0	0	0	0	0	0	0	0	0
Solyc01g007100.3	1.20255	2.29276	3.38811	10.83	14.88	9.95306	9.05075	8.37	9.85	8.83	1.07584	1.1159	0.86588	1.12215	0.296664	8.20694	7.65248
Solyc01g007110.3	0	0	0	12.44	11.18	0	0	15.69	12.8	21.17	0	0	0	0	0	0	0
Solyc01g007120.3	20.3826	27.2376	26.0606	10.03	10	34.4652	36.1707	8.22	11.34	10.35	27.3662	27.3069	28.3936	53.262	30.1375	35.5553	26.081
Solyc01g007130.3	2.221	0.931073	1.80561	0.74	1.21	5.55389	3.98397	14.99	12.51	8.16	1.48395	1.67504	1.72598	3.83803	2.79779	7.49795	5.17088
Solyc01g007140.3	2.26647	2.28222	2.50944	0.84	1.79	3.13386	3.25554	2.22	1.43	0.8	2.9864	2.7423	3.08759	1.81461	1.63469	3.50975	3.37948
Solyc01g007150.3	18.9751	19.1693	22.081	38.22	28.66	35.3849	36.1168	49.93	40.36	39.68	33.4966	34.0066	31.4212	42.0644	31.8937	40.6851	35.3388
Solyc01g007160.3	0.0350894	0.0737238	0	0	0	0.80662	0.394564	0	0	0	0.236886	0.178387	0.168007	0.0488101	0.110316	0.195929	0.12753
Solyc01g007170.3	0	0	0	0	0.15	0.385957	0.136121	0	0	0	0	0	0	0.0101494	0.159854	0.0359436	0.0277299
Solyc01g007180.3	14.1621	12.6915	10.9578	5.67	1.88	7.19384	6.49344	7.85	10.21	0	9.04428	8.54798	9.52548	12.4821	18.2866	9.30557	8.77202
Solyc01g007190.3	1.4323	9.44437	2.30454	11.83	10.86	3.02956	2.45988	1.7	2.31	1.98	2.3812	2.67735	2.38947	42.14	20.5156	6.56242	4.29082
Solyc01g007200.2	1.44934	0.532339	0.191807	2.42	2.92	0.114899	0	0	0	0	0.385804	0.0582326	0.163763	24.0739	17.112	1.68766	1.20937
Solyc01g007210.3	0	0	0	0	0	0	0	0	0	0	0	0	0	0	0.420785	0	0
Solyc01g007220.3	629.081	392.177	387.642	393.72	601.65	307.033	301.716	599.55	379.08	903.06	262.341	264.158	243.78	466.706	478.039	448.547	352.253
Solyc01g007230.3	23.0236	18.2155	22.1854	17.37	15.76	13.9919	14.1896	16.06	6.25	15.85	12.9819	11.7814	13.3596	29.1487	28.9029	17.4147	17.9036
Solyc01g007240.3	0.585938	0.302168	0.145034	0	0	0.25253	0	0	0	0	0.250376	0.153079	0.145755	0.0969369	0.216788	0	0
Solyc01g007250.3	6.1867	7.1201	8.67338	13.18	7.11	9.80592	9.88413	15.56	11.01	3.94	10.3622	13.0305	10.4848	6.43823	4.62448	8.48628	6.89914
Solyc01g007260.3	0.474061	0.185977	0.0441838	0	0	0.0436892	0.116336	0	0.14	0.32	0.100067	0.119748	0.207792	0.177304	0.198988	0.196557	0.313258
Solyc01g007265.1	0	0	0	0	0	0	0	0	0	0	0	0	0	0	0	0	0
Solyc01g007740.3	241.205	116.231	160.057	50.04	32.48	146.122	124.058	64.91	43.48	72.34	162.289	167.851	157.51	85.4687	76.7179	115.87	126.845
Solyc01g007750.3	3.14985	3.77824	2.08907	4.25	3.26	1.52111	1.64493	3.58	2.41	2.11	2.06385	2.02646	1.96518	1.00415	0.854743	3.06934	3.02876
Solyc01g007760.3	17.3766	14.2238	15.5872	21.93	25.28	13.5793	14.6778	11.97	11.49	8.37	19.488	20.0096	19.9785	5.42621	4.68733	7.51232	7.94498
Solyc01g007770.2	0	0	0	47.14	46.69	0	0	12.05	4.65	20.33	0	0	0	0	0	0	0
Solyc01g007780.3	6.84935	9.01251	7.05899	4.39	6.6	8.8397	12.8696	0	0	0	6.68139	7.24269	7.24573	3.99358	3.8319	10.7184	19.569
Solyc01g007790.3	12.4963	10.3535	12.3128	6.18	2.69	7.05552	6.29588	6.34	3.71	0	10.2592	11.3756	9.32208	7.31322	9.27192	6.95213	7.66745
Solyc01g007800.3	0	0.183188	0	0	0	0	0	0	0	0	0	0	0	0	0	0	0.321361
Solyc01g007810.1	0	0	0	2.87	3.94	0	0	0	0	0	0	0	0	0.150396	0	0	0
Solyc01g007830.2	0	0.0961439	0.0918742	0.56	0.34	0.324187	0.503846	0.53	0.18	0	0.177982	0.274778	0.351597	0.0779554	0.0876305	0.151388	0.0734387
Solyc01g007840.3	25.5243	36.3238	20.9494	29.04	24.4	13.3298	13.0815	23.62	27.36	29.22	16.1484	16.8751	16.6996	20.07	21.9108	19.3436	19.641
Solyc01g007850.2	6.3885	6.10548	6.9879	8.88	8.03	8.12559	8.04927	5.44	3.98	5.53	7.64925	9.04221	8.76763	3.72852	3.40055	5.05292	4.67004
Solyc01g007855.1	0	0	0	1	0	0	0	0	0	0	0	0	0	0	0	0	0
Solyc01g007860.3	249.007	237.712	227.687	248.67	299.67	245.94	242.743	219.76	248.2	285.58	126.926	129.376	118.435	169.362	203.574	215.521	217.665
Solyc01g007870.3	6.7342	3.87378	6.6381	0	4.68	93.665	56.3195	6.01	0	17.86	0	0.217161	0.205963	0.700066	1.7335	1.61655	1.60587
Solyc01g007880.3	5.40714	5.28993	5.99277	2.84	2.48	4.55736	3.8966	3.87	5.84	6.15	5.52479	5.5116	5.31298	2.92827	3.9271	4.82324	4.58002
Solyc01g007890.2	0.49426	0.519861	0.376556	0	0	0.403386	0.371969	0	0	0	0.367812	0.314446	0.358317	0.29876	0.193105	0	0.0547417
Solyc01g007895.1	0	0	0	0	0	0	0	0	0	0	0	0	0	0	0	0	0
Solyc01g007900.3	32.4262	32.5556	38.1877	8.18	9.51	35.5364	33.3537	18.56	11.84	12.89	37.326	36.8279	36.734	17.7541	17.0374	19.8625	16.5911
Solyc01g007910.3	38.3016	38.2671	46.4921	51.94	47.54	48.952	54.6254	67.36	75.67	49.35	55.3973	58.5171	53.7814	38.4129	33.109	50.9449	43.3973
Solyc01g007920.2	47.8242	69.3325	42.417	19.22	19.56	26.9317	26.9914	40.7	47.99	58.3	30.9365	34.4701	31.943	37.4928	37.3117	44.4147	45.4285
Solyc01g007930.3	14.3143	15.7708	11.1459	14.4	14	11.2879	11.5957	13.41	13.04	19.34	14.1242	13.2035	13.4819	8.86079	9.53314	8.73269	8.56527
Solyc01g007940.3	0	0	0.0985391	0	0	0	0	0	0	0	0	0	0	0.229442	0.257652	0	0
Solyc01g007950.3	0	0	0	0	0.56	0.0253267	0	0	0	0	0	0	0	0	0	0	0.0731934
Solyc01g007955.1	0.81861	0.638847	1.25267	2.69	3	4.72978	3.25718	1.38	0.91	0.82	0.592931	0.411174	0.70079	0.627642	0.8159	2.1881	1.68199
Solyc01g007960.3	1.75417	2.33057	2.1535	13.6	15.01	4.26614	4.02438	4.21	4.1	9.81	1.32632	1.44267	1.58011	0.773363	0.564178	2.24923	1.75649
Solyc01g008000.3	618.253	510.89	523.761	573.56	595.7	700.372	651.561	695.67	856.88	815.85	484.688	498.001	484.771	536.223	601.888	585.386	576.824
Solyc01g008005.1	0	0	0	0	0	0	0	0	0	0	0	0	0	0	0	0	0
Solyc01g008010.3	2.80445	4.49612	5.03232	8.94	9.21	5.77052	6.42624	8.35	5	7.51	1.95234	2.08139	1.93627	6.2026	5.12079	7.38622	6.85347
Solyc01g008020.3	0.432086	0.701424	0.394069	0.84	1.11	2.7164	2.58775	3.15	2.1	2.29	0.120112	0.181829	0.068019	0.182289	0.0881041	1.30743	0.567378
Solyc01g008030.3	0	0	0	0	0	0	0	0	0	0	0	0	0	0	0	0	0
Solyc01g008040.1	0.0499293	0	0	0	0	0.158471	0.459538	0	0	0	0.0766044	0	0	0.106159	0.158188	0.0806765	0.18543
Solyc01g008050.3	0	0	0	0	0	0	0.0570169	0	0	0	0	0	0	0	0	0	0
Solyc01g008070.3	72.0391	58.1691	53.747	60.18	65.79	32.5958	30.4694	44.92	43.68	65.87	59.7677	58.3396	57.4112	35.4622	38.8822	36.8329	37.8985
Solyc01g008090.3	148.94	137.33	130.591	167.98	268.12	160.761	168.212	337.92	244.52	314.47	91.0394	88.2826	104.348	57.5808	69.2435	96.3743	115.547
Solyc01g008100.3	10.7633	7.74324	9.2228	19.25	11.78	13.9432	12.8481	28.44	22.84	24.89	5.186	5.24511	4.3008	14.801	15.0911	17.1668	21.6169
Solyc01g008110.3	86.4023	77.598	120.325	68.85	84.65	74.7981	82.4001	148.23	156.99	112.8	135.4	130.904	136.73	64.5769	54.0255	102.771	92.1549
Solyc01g008115.1	0	0	0	0	0	0	0	3.78	0	0	0	0	0	0	0	0	0
Solyc01g008120.3	12.1064	13.9701	14.6039	30.77	34.81	16.7263	16.93	14.35	13.77	14.58	14.9803	15.431	15.6805	13.4826	11.4742	15.0211	15.0407
Solyc01g008130.3	3.68152	3.79575	4.21959	2.92	3.81	9.80657	9.70701	4.83	4.28	5.96	2.92487	2.84714	3.06987	5.82015	5.99196	7.88896	7.58587
Solyc01g008140.3	11.3923	8.86953	9.19936	22.49	13.85	8.72455	10.6739	6.06	8.35	5.33	8.51132	9.40463	9.58335	11.9092	11.36	15.1325	15.3965
Solyc01g008150.1	0	0	0	0	0	0	0	0	0	3.37	0	0	0	0	0	0	174.627
Solyc01g008160.3	10.7195	26.6227	32.531	6.99	12.48	13.5151	11.2297	31.36	48.22	14.9	19.3192	19.2008	16.5499	39.983	43.1042	13.7154	21.1209
Solyc01g008170.3	14.1763	17.0572	15.569	28.4	36.73	19.4075	21.6282	18.82	23.46	21.77	17.1451	17.3762	17.6766	16.9019	15.9931	21.7782	19.961
Solyc01g008180.3	3.68328	4.35529	6.03682	3.28	7.24	10.1863	12.3912	17.39	13.97	12.18	3.92214	3.96621	4.58065	3.19337	1.30893	5.4295	5.6449
Solyc01g008190.3	12.8512	15.577	11.1285	4.22	16.93	9.20837	10.1954	0	4.98	0	11.4841	25.3472	16.5506	37.1087	26.6375	18.7373	27.8361
Solyc01g008200.3	3.71162	14.0845	7.88412	6.3	15.72	6.05434	4.79465	6.28	9.28	4.75	6.96539	6.76522	7.23226	9.19081	11.128	10.4098	6.65744
Solyc01g008220.3	0.272582	0.469352	0.177328	4.53	4.11	1.59494	3.44527	1.2	0	6.56	0.886052	1.06935	1.02952	11.1687	2.53124	5.08537	2.00123
Solyc01g008230.3	135.924	147.239	127.44	28.37	46.5	74.5692	65.2335	120.8	140.07	127.86	68.0448	69.4556	67.6207	87.3852	121.472	165.188	142.788
Solyc01g008240.3	8.12061	7.34471	4.20029	3.42	3.62	4.78522	5.20928	6.71	6.57	6.66	4.06069	3.74079	3.17099	3.62706	5.25317	5.34855	5.90507
Solyc01g008260.3	19.8026	23.7149	16.3572	6.73	8.31	8.39995	6.9182	10.07	8.04	21.14	6.92329	5.96465	5.74784	6.93771	11.6506	9.43637	10.7528
Solyc01g008270.3	18.6053	22.0129	25.5457	23.6	22.21	21.7616	25.9573	23.34	19.23	33.19	20.6414	21.9064	21.4832	17.3544	19.4506	21.1888	20.8169
Solyc01g008280.3	25.5064	25.2351	28.3225	17.63	28.3	20.9049	21.1269	33.6	27.14	36.27	17.6206	19.2816	17.533	29.8765	31.666	42.0951	37.9562
Solyc01g008290.3	4.74673	6.32051	5.65238	4.95	6.83	8.41029	8.03533	8.24	8.6	6.04	4.89316	4.67062	4.57403	1.61754	2.44204	11.0442	9.4549
Solyc01g008300.2	1.60335	2.16548	1.40507	2.08	2.52	2.7751	3.00438	0.98	0	0	0.694301	0.913129	1.472	1.38732	2.01683	1.53982	2.6943
Solyc01g008310.3	45.9683	53.7765	48.2267	54.15	38.34	49.6036	48.2043	51.77	46.45	56.65	47.249	47.992	46.5043	37.861	37.5286	46.4503	44.3062
Solyc01g008320.3	22.1112	31.4493	30.0087	36.97	38.81	27.0349	28.6607	31.38	37.74	26.74	34.7896	34.3714	34.6593	31.1201	33.7927	28.5088	29.2284
Solyc01g008340.3	17.7634	18.8102	19.1594	13.77	14.06	17.915	18.4018	13.31	11.59	11.59	18.9749	20.1778	19.8354	16.5808	15.3826	19.8483	20.7582
Solyc01g008350.3	0.11685	0	0	0	0.9	0.306655	0.507116	0	0	0	0	0	0.335451	0.526839	0.291794	0.102674	0
Solyc01g008360.3	90.513	96.9324	86.1118	55.26	63.91	78.7616	84.243	79.55	67.34	82.71	73.6406	73.0371	72.4985	76.1239	83.6909	107.047	103.11
Solyc01g008370.3	146.894	154.205	156.484	137.05	128.97	122.169	119.275	125.06	91.83	131.75	119.978	119.487	117.184	90.417	77.6955	124.074	114.856
Solyc01g008390.2	0	0	0.144505	0	0	0	0	0.06	0	0	0	0	0.0684603	0	0	0	0
Solyc01g008400.3	0.683741	0.631593	0.818794	0	0.24	0.84004	1.04531	0.75	0.43	0.88	0.865842	1.11554	0.891289	0.296858	0.281833	0.432633	0.491251
Solyc01g008405.1	0	0	0	0	0	0	0	0	0	0	0	0	0	0	0	0	0
Solyc01g008410.2	0	0	0	0	0	0	0	0	0	0	0	0	0	0	0	0	0
Solyc01g008415.1	0	0	0	0	0	0	0	0	0	0	0	0	0	0	0	0	0
Solyc01g008420.3	0.144536	3.06417	0.796856	16.11	15.77	0.260283	0.0309994	0	1.19	1.55	0.212038	0.183371	0.173662	1.14364	3.18569	1.23331	1.57455
Solyc01g008430.2	0	0	0	0	0	0	0	0	0	0	0.0333972	0	0	0	0	0.0274057	0
Solyc01g008440.3	10.9521	7.79616	9.35413	21.95	20.34	17.8125	16.4344	9.62	16.29	11.01	5.44057	5.49352	5.16514	3.28476	1.8649	7.70304	6.24095
Solyc01g008450.1	0.587404	0.201164	0.290959	11.61	4.1	0	0	0	0	0	0	0.113659	0	0	0	0	0
Solyc01g008460.3	19.0034	22.0918	23.8335	10	5.2	19.6725	20.9821	17.83	17.69	20.72	25.2411	21.8564	21.7892	16.7598	16.998	23.0478	20.9118
Solyc01g008470.3	3.23752	5.19018	3.71847	9.11	7.29	5.82213	5.76299	6.67	5.94	0	3.48544	4.12377	4.17328	6.89787	6.53435	5.65868	4.64087
Solyc01g008471.1	0	0	0	0	0	0.207558	0	0	0	0	0	0.170718	0.159511	0.245929	0	0	0
Solyc01g008472.1	0	0	0	0	0	0	0	0	0	0	0.66837	0	0	1.55197	0	0	0
Solyc01g008474.1	0.191887	0	0	0	0	0.110624	0	0	0	0	0	0	0	0	0	0.158032	0.174869
Solyc01g008476.1	0.285703	0.146804	0	0	0	0.0810027	0	0	0	0	0.103454	0	0.234922	0	0	0	0
Solyc01g008478.1	0	0.125058	0	0	0	0.207096	0	0	0	0	0	0.109021	0	0	0	0	0
Solyc01g008480.3	4.6676	6.28543	8.45929	10.12	6.55	8.31472	8.3008	5.49	6.51	6.31	9.22931	9.81812	9.59923	4.35077	4.02782	5.94017	4.7344
Solyc01g008485.1	10.966	6.85255	8.82871	17.75	11.84	8.35781	8.45571	0	0	0	5.41062	6.79588	3.84884	3.95395	5.37767	5.03155	4.46555
Solyc01g008490.3	10.2937	12.8123	17.8402	9.65	12.49	9.93981	11.5182	16.46	17.42	8.74	13.0808	11.9418	12.0384	10.511	13.809	17.0502	13.3949
Solyc01g008493.1	1.52685	10.3862	6.19894	17.1	16.98	11.6806	12.5462	13.11	21.67	20.5	11.4898	13.1138	14.2316	8.69595	13.0711	8.11655	8.35097
Solyc01g008497.1	0.46722	0.531497	0.130223	0.98	0.75	0.784111	0.361843	0	0.1	0.33	0.0502681	0.211405	0.0434635	0.00979598	0.0110446	0.0325163	0.0123086
Solyc01g008500.3	0	0.29984	0	1.09	0.75	1.67921	1.16937	0	0	1.91	0.0355316	0	0.0407073	0.0141067	0.0159034	0.0314153	0.0356975
Solyc01g008510.3	53.8343	423.477	27.2596	6.57	9.38	3.6166	2.06007	0	1.27	1.58	9.08879	4.37452	11.0549	21.2285	25.1567	20.2943	71.1768
Solyc01g008520.3	3.6987	4.08116	2.08424	1.15	0.56	1.75031	1.49894	0.58	0.57	1.69	2.12827	1.44342	2.61001	1.11921	1.47439	2.24489	1.51616
Solyc01g008530.3	0.1798	0.0467225	0.629991	3.01	1.94	0.350511	0.49659	3.42	0	0	0.111775	0	0	0.179742	0.303221	1.86733	1.42307
Solyc01g008540.3	72.4367	45.9332	54.9327	97.71	74.11	0.0371353	0	0	0	0	0	0	0	0.364241	5.20868	0.184889	0.314789
Solyc01g008550.4	3.9718	4.98283	7.28081	71.84	48.37	39.1511	41.5236	16.65	6.32	39.75	2.36338	1.79143	2.66899	1.30162	1.10112	2.28388	1.46107
Solyc01g008560.3	8.30648	8.35405	10.7254	14.96	13.38	13.4832	15.6996	8.83	7.92	13.55	9.65355	10.3739	9.72709	6.68335	3.87214	11.7002	11.0058
Solyc01g008570.1	0	0.117148	0	0	0	0	0	0	0	0	0	0	0	0	0	0	0
Solyc01g008580.1	0	0	0	0	0	0	0	0	0	0	0	0	0	0	0	0	0
Solyc01g008590.1	0	0	0	0	0	0	0	0	0	0	0	0	0	0	0	0	0
Solyc01g008600.3	4.08367	5.24566	5.24852	0.43	1.79	4.79575	4.75594	3.42	4.27	2.51	5.62572	6.28977	6.47546	3.62797	3.5883	4.79498	4.46705
Solyc01g008610.3	0	0	0	0	0	0	0	0	0	0	0	0	0	0	0	0	0
Solyc01g008620.3	0	0.776059	0.134465	0.3	1.08	0.50532	1.79102	0	0	0	0	0	0	0	0	0.210082	0
Solyc01g008640.3	0	0.0394715	0.0748503	0	0	0	0	0	0	0	0	0	0	0	0	0	0
Solyc01g008650.3	0	0.210092	0.0795739	3.97	2.36	0	0	0	0	0	0	0	0	0	0	0	0
Solyc01g008660.3	5.74125	10.3641	7.16021	5.09	4.09	5.92935	6.56049	5.48	7.96	7.89	3.58176	3.3142	3.20987	2.17747	2.89667	5.33589	5.71366
Solyc01g008670.3	0.54286	0.563232	0.773253	0	0.45	0.890662	0.768005	0	0	0	0.586899	0.665322	0.733144	0.0246764	0.027768	0.0816198	0.0615652
Solyc01g008700.3	34.6213	35.4691	44.883	9.9	5.77	19.6237	16.6766	11.45	8.98	10.41	32.0093	32.1687	31.4962	52.2594	59.3108	23.6413	26.871
Solyc01g008710.4	163.024	159.194	181.139	0	0	3.24874	0.866197	0	0	0	17.3586	16.4174	14.1821	313.963	1456.11	5.7585	36.6948
Solyc01g008720.2	0.0711485	0	0	0	0	0	0	0	0	0	0	0	0	0	0	0	0
Solyc01g008730.3	20.3657	19.5701	14.9431	33.07	40.28	17.3844	19.0562	17.72	15.99	17.3	15.8299	16.3327	16.1361	12.7352	12.4174	12.7743	13.1122
Solyc01g008740.2	0.082876	0.0285341	0	0	0	0	0	0	0	0	0	0	0	0.356031	0	0	0
Solyc01g008760.3	4.95407	3.68924	3.08947	4.86	6.05	4.63751	5.49999	3.26	4.11	6.54	5.06401	5.22061	5.34582	3.2514	3.58793	4.9172	4.82837
Solyc01g008770.3	6.89154	6.52357	8.16156	8.35	9.9	10.2107	10.0625	9.65	11.25	10.8	12.111	11.9405	10.982	9.46057	6.79936	14.5681	10.7443
Solyc01g008780.3	92.5314	80.8801	75.4912	40.92	24.62	67.1449	68.6558	39.76	39.94	60.14	83.7087	87.0361	84.5991	37.2361	44.5018	65.8083	78.5163
Solyc01g008790.3	0	0	0	0.91	0.33	0	0	32.23	23.56	13.74	0	0	0	2.16062	1.0379	13.4325	13.9756
Solyc01g008800.2	5.20657	6.47105	5.77075	7.67	8.95	7.90281	7.71377	4.64	4.44	5.16	3.49863	3.27309	3.259	3.13944	2.5371	7.18572	7.42659
Solyc01g008820.3	28.1433	25.2607	43.1156	53.86	36.08	32.8115	35.5581	42.72	30.29	21.24	30.3096	29.6528	29.3228	41.2701	37.0656	37.3912	36.9213
Solyc01g008830.2	0.800814	0.417962	0.574186	0	0	0.492939	0.56082	0	0.2	0	0.443112	0.454118	0.255424	0.118248	0.0266409	0.181134	0.0583637
Solyc01g008840.3	53.6738	66.861	67.9652	126.52	172.57	61.1833	70.7048	71.69	69.3	56.15	59.9448	58.8477	57.6038	116.874	57.6785	67.4583	65.0757
Solyc01g008870.2	0	0	0.0529636	1.12	1.2	0.089648	0.165232	0	0	0	0	0	0	0	0	0	0
Solyc01g008880.2	0	0.507256	0	0	0	0	0	0	0	0	0	0	0	0	0.144289	0.30346	0
Solyc01g008890.3	5.9665	7.73985	7.26878	22.98	22.31	6.18377	7.19714	14.09	19.19	8.71	5.40013	5.72993	4.95649	4.68588	4.98881	8.3657	7.04277
Solyc01g008900.3	3.15123	2.93612	3.08214	4.49	3.25	2.30619	3.03207	3.48	5.53	0.9	3.54	3.32699	3.35789	2.62901	2.0376	4.2729	3.69787
Solyc01g008910.2	6.65098	6.17134	7.37421	30.9	23.55	9.48344	8.81802	3.42	4.56	3.9	8.04371	8.18665	8.40454	7.54445	4.78033	6.30122	4.33164
Solyc01g008920.3	6.50875	4.65112	4.02942	1.84	4.15	4.25344	3.62236	3.92	3.09	3.43	3.94927	4.40722	3.30286	1.96017	3.63704	6.72078	7.31993
Solyc01g008925.1	1.65923	3.23458	4.46962	1.33	1.93	2.50344	3.23967	0	4.43	0	2.18836	1.76262	1.87366	1.03749	2.30199	2.8432	2.39901
Solyc01g008930.4	6.5401	7.3996	5.94125	0.48	3.03	6.16465	5.21964	7.2	6.32	6.91	6.56446	6.79968	5.63417	3.76112	3.42349	4.26934	5.4653
Solyc01g008940.2	0	0	0	0	0	0	0	0	0	0	0	0	0	0	0	0	0
Solyc01g008950.3	247.303	229.732	264.98	297.33	281.61	228.658	273.105	256.83	300.41	276.55	167.401	165.978	164.714	300.835	257.792	370.046	346.233
Solyc01g008960.3	77.7893	50.0794	61.1532	144.05	147.87	87.2832	81.6443	116.43	116.75	103.27	72.796	71.0025	69.0497	55.0559	66.1556	115.631	103.82
Solyc01g008970.3	59.2484	61.7237	59.7365	129.14	153.1	75.8086	78.7101	133.6	160.88	92.91	62.5045	62.2142	61.8569	49.7605	58.1669	73.2323	68.295
Solyc01g008973.1	0.772088	0.624149	2.24573	3.07	5.41	1.39955	1.62791	0	1.69	1.48	1.44563	3.32941	0.757759	0.621933	0.930407	0.47173	0.264128
Solyc01g008977.1	2.93406	2.27653	3.26062	1.01	1.4	4.08838	3.76425	5.62	0.52	3.16	4.40255	4.15664	5.55516	2.67614	3.77065	4.90375	5.0349
Solyc01g008990.3	15.1136	17.6641	14.6713	18.99	21.37	15.1973	16.524	19.19	18.72	5.98	16.14	16.0837	13.665	12.8604	14.5105	15.1101	14.3926
Solyc01g009000.3	27.6691	41.3873	30.8017	51.76	76.1	31.2346	31.7364	54.11	52.07	46.01	47.3377	48.6225	51.8912	23.6055	20.8137	37.7456	32.6098
Solyc01g009010.3	53.9388	54.3641	51.2913	36.56	15.99	35.3567	33.9718	28.12	29.74	20.51	44.0038	42.483	44.1918	29.2509	36.448	27.9035	28.4014
Solyc01g009015.1	0	0	0	0	0	0	0	0	0	0	0	0	0	0	0	0	0
Solyc01g009020.3	224.228	175.415	340.644	299.55	500.38	203.302	281.553	319.05	385.31	468.19	257.297	262.619	252.851	593.395	658.58	567.823	631.909
Solyc01g009030.3	15.1907	14.6527	14.5316	10.75	13.06	16.8435	17.6872	8.94	12.87	7.44	16.8798	14.6846	16.3696	13.9393	13.5179	13.771	12.9915
Solyc01g009040.3	0	0	0	0	0	1.68213	0.861056	0	0	0	0	0	0	0	0	0.187565	0.106923
Solyc01g009050.3	26.5371	25.9758	26.0938	30.54	33.4	23.4048	23.4696	16.4	31.38	36.63	32.4379	29.495	32.2437	12.7155	14.012	21.9738	24.7456
Solyc01g009060.3	21.0503	28.173	25.8714	33.36	28.02	21.1419	24.7852	25.45	20.37	18.57	19.5624	22.1229	20.3075	24.7596	23.9718	35.2408	35.3694
Solyc01g009070.3	7.4717	4.47259	7.23602	16.79	20.78	7.21166	6.31771	9.07	6.86	7.84	4.52381	4.4745	4.62765	3.02527	2.95876	8.01566	6.53095
Solyc01g009080.3	3.83522	2.79938	3.94953	1.87	0	2.66912	1.82958	8.27	13.53	17.57	2.04805	2.00072	2.71696	5.65296	7.47525	15.7302	20.5152
Solyc01g009090.3	26.8477	32.8974	27.0979	44.17	44.91	28.0127	25.762	36.98	39.18	35.06	34.2095	34.498	34.2553	27.3171	32.4603	29.0692	26.643
Solyc01g009100.3	60.1643	68.9314	78.9023	54.22	37.47	89.9964	87.5696	86.44	56.59	48.78	78.8856	80.7162	78.0459	96.057	69.3416	91.9619	87.0966
Solyc01g009120.3	12.6323	16.9654	14.1973	4.84	5.89	11.072	9.20787	8.91	5.54	6.87	15.5342	14.4143	15.8833	8.66329	9.2536	11.2545	11.0598
Solyc01g009140.1	0	0	0	0	0	0	0	0	0	0	0	0	0	0	0	0	0
Solyc01g009150.3	7.89894	4.27844	5.39445	11.82	6.95	10.1356	9.95697	12.72	9.76	12.56	11.4218	9.2161	8.13924	7.72898	6.85911	9.29878	9.27898
Solyc01g009160.2	2.94855	0.728508	11.9089	2.65	3.08	1.99486	1.82394	1.2	1.18	2.23	2.64964	1.97346	2.22614	8.81688	6.23107	3.50063	7.29213
Solyc01g009165.1	0	0	0	0	0	0	0	0	0	0	0	0.102172	0	0	0	0	0
Solyc01g009170.3	12.4863	21.6805	24.7919	65.22	99.21	28.3158	26.4364	89.53	145.42	97.93	14.6604	13.8773	15.3259	196.521	242.225	143.441	146.056
Solyc01g009180.3	14.3717	16.3424	20.8505	20.98	22.45	20.4413	23.0187	25.94	24.56	19.46	23.8109	24.9347	24.106	20.0926	18.0287	26.0476	25.5256
Solyc01g009190.2	0	0.123103	0	0	0	0.0265273	0	0	0	0	0	0	0	0	0	0	0
Solyc01g009200.3	0.558025	0.400886	0.389344	0	0	0	0	0	0	0	0	0	0	0	0	0	0
Solyc01g009210.2	1.6123	1.66746	0.996655	0	0	0	0.0787567	0	0	0	0	0	0	0	0.358597	0.869279	1.22134
Solyc01g009215.1	0	0	0	0	0	0.0389627	0	0	0	0	0	0	0	0	0	0	0
Solyc01g009220.3	0.703507	1.0378	0.693845	0	0	0.0663315	0	0	0	0	0	0	0	0	0	0.255443	0.845277
Solyc01g009230.3	0	0	0	0	0	9.13203	0	0	0	0	0	32.4506	14.4886	0	37.6187	94.1554	72.8866
Solyc01g009235.1	0.770246	1.35263	1.40824	3.21	4.27	3.08564	2.96907	5.77	5.33	3.13	1.11727	1.29273	1.0104	2.40368	1.88602	6.66168	5.40816
Solyc01g009240.3	0	0.0486643	0.0929824	0	0	0	0.0206747	0	0	0	0	0	0	0	0	0	0
Solyc01g009245.1	0.945647	0	0.931049	0	0	0.934396	1.09404	0	0	0	0	0.244139	0	0.158276	0	4.57194	5.58252
Solyc01g009250.3	1.77508	2.01994	0.414936	0	0.61	0.776595	0.630645	1.27	0.94	0	1.09277	0.719558	1.28829	1.59145	2.79324	2.53103	1.4297
Solyc01g009260.1	0	0	0	0	0	0	0	0	0	0	0	0	0	0.142942	0	0.0401341	0
Solyc01g009270.1	0	0	0	0	0	0	0	0	0	0	0.099525	0	0	0.0369397	0.124273	0.247544	0.0927776
Solyc01g009280.3	15.5607	12.0175	14.6404	20.35	25.28	16.9513	16.5077	17.52	23.71	19.67	16.0571	17.3482	16.5822	15.4972	17.2347	19.037	17.1417
Solyc01g009290.3	12.4739	15.9521	12.5426	13.37	12.91	13.1251	16.8254	6.51	9.81	10.32	12.2715	12.6151	12.5331	15.1481	13.896	17.9961	17.5052
Solyc01g009300.3	4.26215	3.31068	6.19197	4.62	6.54	9.18314	6.25348	10.96	15.64	13.89	3.79072	4.52973	4.75983	5.44949	4.69638	3.96262	3.88991
Solyc01g009303.1	0	0	0	0	0	0	0	0	0	0	0	0	0	0	0	0	0
Solyc01g009307.1	0.0466633	0	0.0234927	0	0	0	0.0180771	0	0	0	0	0	0.020871	0.0459804	0	0.0179203	0
Solyc01g009310.3	58.3393	53.6701	79.8556	127.63	85.74	130.691	132.84	213.2	206.49	151.22	93.5131	95.2055	96.126	115.081	59.5878	194.718	150.197
Solyc01g009320.2	0	0	0	0	0	0	0	0	0	0	0.0363272	0	0	0	0	0	0
Solyc01g009330.1	0	0	0	0	0	0	0	0	0	0	0	0	0	0	0	0	0
Solyc01g009335.1	0	0	0	0	0	0	0	0	0	0	0	0	0	0	0.447472	0	0
Solyc01g009340.3	0.0734048	0.0768774	0.0490208	0	0	0	0	0	0	0	0.0407727	0	0.023411	0.0167876	0.131757	0.132122	0.193905
Solyc01g009370.2	0	0	0.208025	0	0	0	0	0	0	0	0	0	0	0.0740122	0.250387	0	0
Solyc01g009380.3	7.05934	8.58924	11.7324	9.19	4.24	8.27993	10.2978	9.01	6.84	8.73	8.4348	8.3074	8.06079	18.6371	20.8854	11.2291	10.6234
Solyc01g009390.3	11.6403	13.6004	13.292	26.31	16.25	13.3445	14.6165	9.67	9.15	6.38	10.9451	12.5404	10.593	14.0857	10.7306	16.7479	15.0001
Solyc01g009400.3	0	0	0	0	0	0	0	0	0	0	0	0	0	0	0	0	0
Solyc01g009420.3	233.873	149.058	219.972	95.46	114.46	162.162	160.346	307.84	316.86	282.7	316.667	315.601	319.618	250.078	239.182	300.538	242.856
Solyc01g009430.3	103.131	68.0707	206.539	161.69	167.5	154.593	133.345	136.75	246.57	146.17	268.561	272.687	273.023	224.855	330.954	104.217	82.5952
Solyc01g009440.2	0	0	0	0	0	0	0	0	0	0	0	0	0	0	0	0	0
Solyc01g009470.2	11.5488	9.8201	10.9823	15.08	15.39	10.7016	10.2752	28.69	26.82	33.03	11.2385	10.8036	10.9031	9.46653	12.3259	12.911	13.613
Solyc01g009480.3	0	0.0824439	0	0	0	0.125259	0.133213	0	0	0	0	0	0	0	0	0	0
Solyc01g009490.1	0	0	0	0	0	0	0	0	0	0	0	0	0	0	0	0	0
Solyc01g009500.3	4.71458	3.64371	4.18114	7.46	4.87	9.29588	7.50168	4.26	4.27	7.42	5.45096	4.5522	5.91281	2.1439	1.93167	6.76485	6.8767
Solyc01g009510.2	0	0	0	0	0	0	0	0	0	0	0	0	0	0	0	0	0
Solyc01g009520.3	108.5	113.06	134.662	67.52	58.95	110.573	108.834	217.45	238.63	203.07	113.259	106.467	106.292	92.8193	76.9117	153.973	132.68
Solyc01g009530.1	0	0	0	0	0	0	0	0	0	0	0	0	0	0	0	0	0
Solyc01g009540.1	0	0	0	0	0	0	0	0	0	0	0	0	0	0	0	0	0
Solyc01g009550.1	0	0	0	0	0	0	0	0	0	0	0	0	0	0	0	0	0
Solyc01g009560.1	0	0	0	0	0	0	0	0	0	0	0	0	0	0	0	0	0
Solyc01g009565.1	0	0	0	0	0	0	0	0	0	0	0	0	0	0	0	0	0.831382
Solyc01g009580.2	0	0	0	0	0	0	0	0	0	0	0	0	0	0	0	0	0
Solyc01g009590.3	0	0	0	0	0	0	0	0	0	0	0	0	0	0	0	0	0
Solyc01g009600.3	0	0	0	0	0	0	0	0	0	0	0	0	0	0	0	0	0
Solyc01g009610.3	7.50579	8.25455	10.9724	8.2	13.36	14.3527	15.5489	15.84	22.34	28.93	9.76432	10.7143	10.5455	6.28444	4.64171	9.5256	7.69731
Solyc01g009620.3	21.9306	32.9304	32.2285	14.73	10.55	20.9989	18.2483	18.44	21.54	26.98	25.7681	22.8547	23.3074	19.1708	20.6954	23.5188	23.2264
Solyc01g009630.3	30.4793	54.7845	37.6132	16.59	11.93	27.0618	26.7357	17.44	15.92	24.29	29.0033	28.7201	31.5298	29.1606	34.3096	22.0148	26.0374
Solyc01g009635.1	0	0	0	0	0	0	0	0	0	0	0	0	0	0	0	0	0
Solyc01g009640.2	0	0	0	0	0	0	0	0	0	0	0	0	0	0	0	0	0
Solyc01g009645.1	0	0	0	0	0	0	0	0	0	0	0	0	0	0	0	0	0
Solyc01g009660.2	0	0	0.128051	0	0	0	0	0	0	0	0	0	0	0	0	0	0
Solyc01g009670.3	0.283645	0.513673	0.245985	0	0.26	1.30229	1.08106	0	0	0	0.146071	0.210874	0.267219	0.471344	0.694169	0.775159	0.849118
Solyc01g009680.3	0.0487467	0	0.0846127	0.64	0	0	0	0.31	0	0.49	0.0204719	0.0492584	0	0.0484618	0.0181972	0.0900437	0.0715229
Solyc01g009690.2	0	0.167012	0	0	0	0.36422	0.304392	0	0	0	0	0	0.0258395	0.0867762	0.0195359	0.174711	0.0988144
Solyc01g009695.1	0	0	0	0	0	0	0	0	0	0	0	0	0	0	0	0	0
Solyc01g009700.2	0.105069	0	0.0862313	0.32	0	0.51394	0.621841	0	0	0	0	0	0	0	0	0	0
Solyc01g009710.1	0	0	0	0	0	0.542828	0	0	0	1.48	0	0	0	0	0	0	0
Solyc01g009715.1	0.0722018	0	0.144378	0	0	0	0.124296	0	0	0	0.0317501	0.0379839	0	0.0508813	0.0570877	0	0.0320828
Solyc01g009730.2	0	0	0	0	0	0	0	0	0	0	0	0	0	0	0	0	0
Solyc01g009740.2	0	0	0	0	0	0	0	0	0	0	0	0	0	0	0	0	0
Solyc01g009745.1	0	0	0	0	0	0	0	0	0	0	0	0	0	0	0	0	0
Solyc01g009750.3	253.727	311.875	311.946	86.5	85.35	314.582	315.908	164.5	146.72	203.78	246.207	230.662	245.085	447.272	446.871	423.578	407.44
Solyc01g009760.3	0.785112	0.201935	0.193361	0	0	0.0608397	0.163047	0	0	0	1.02606	0.619093	0.894011	2.55088	2.49646	1.11936	1.08157
Solyc01g009770.3	1.60299	1.51775	1.9186	3.25	3.16	1.64979	1.53424	0	0	0	3.22968	2.12424	2.26475	1.46896	2.62772	1.13218	2.99306
Solyc01g009780.3	122.896	144.274	97.1705	62.25	49.04	83.7225	95.516	57.14	33.8	56.31	107.938	105.877	108.59	97.6219	61.5436	99.3014	81.1883
Solyc01g009790.1	0	0	0	0	0	0	0	0	0	0	0	0	0	0	0	0	0
Solyc01g009810.3	0	1.77988	0.322436	7.77	3.63	4.4506	8.40212	0	0	0	0	0	0	0	0	0	0
Solyc01g009820.3	15.1966	23.3078	14.4673	25.12	23.25	15.4365	20.8482	8.83	9.24	13.54	15.1495	15.3112	14.1426	18.4801	19.3658	15.4681	13.7338
Solyc01g009830.3	0.0745236	0	0.0740794	0	0	1.10973	0.574692	11.69	15.36	17.35	0.188347	0	0	19.1683	26.3207	1.68256	0.443695
Solyc01g009840.2	0	0	0	0	0	0	0	0	0	0	0	0	0	0	0	0	0
Solyc01g009845.1	8.51252	11.7655	15.2609	19.67	18.33	9.10551	12.0402	0	0	0	12.9294	13.6352	13.2078	6.33642	7.71892	7.06434	9.92035
Solyc01g009860.3	55.0769	39.1515	34.6851	191.28	167.23	22.6204	26.6893	0	0.99	4.09	12.2667	15.4757	12.3448	29.8456	40.451	32.0739	14.8004
Solyc01g009870.3	2.19198	23.7368	2.90822	0.72	0.67	3.3955	3.46988	11.69	11.01	49.54	0.944229	1.32131	1.30616	6.88013	6.30051	1.86883	1.08237
Solyc01g009880.2	0	0.0541935	0	0	0	0	0	0	0	0	0	0	0	0	0	0	0
Solyc01g009890.1	0	0	0	0	0	0	0	0	0	0	0	0	0	0	0	0	0
Solyc01g009900.3	0	0	0	0	0	0	0	0	0	0	0	0	0	0	0	0	0
Solyc01g009910.1	0	0	0	0	0	0	0	0	0	0	0	0	0	0	0	0	0
Solyc01g009920.2	0	0.114043	0	0	0	0	0	0	0	0	0	0	0	0	0	0	0
Solyc01g009930.2	0	0	0	0	0	0	0.511616	0	0	0	0	0	0	0	0	0.0767837	0
Solyc01g009935.1	0	0	0	0	0	0	0	0	0	0	0	0	0	0	0	0	0
Solyc01g009940.1	0	0	0	0	0	0	0	0	0	0	0	0	0	0	0	0	0
Solyc01g009960.3	0	0	0	0	0	0	0	0	0	0	0	0	0	0	0	0	0
Solyc01g009970.3	17.8443	18.08	15.6056	4.47	5.87	16.1004	17.2038	13.49	13.01	10.92	17.4276	18.8295	18.4613	18.7973	19.8988	14.7381	18.2369
Solyc01g009973.1	0	0	0	0	0	0	0	0	0	0	0	0	0	0	0	0	0
Solyc01g009975.1	0	0	0	0	0	0	0	0	0	0	0	0	0	0	0	0	0
Solyc01g009977.1	0	0	0	0	0	0	0	0	0	0	0	0	0	0	0	0	0
Solyc01g009990.3	109.133	103.93	114.929	25.13	23.61	70.973	72.4154	55.91	71.11	57.17	95.1063	96.7203	94.6882	58.4638	66.5385	84.6579	84.3124
Solyc01g010000.3	10.1848	10.5514	11.8291	14.88	16.78	13.8621	14.9381	10.81	11.33	12.54	12.9184	13.3096	14.0473	7.4383	7.07386	12.4728	12.1463
Solyc01g010020.3	7.62389	7.79158	5.59615	8.03	7.77	9.63232	6.4279	0.95	3.28	4.34	2.78066	1.83145	2.56497	5.28295	1.96437	2.86468	4.43324
Solyc01g010030.3	1.99317	2.01566	2.30785	2.92	2.85	2.97091	3.64511	2.01	1.63	1.74	2.19903	2.56203	2.30578	1.40688	0.778142	3.1299	3.69297
Solyc01g010035.1	0	0	0	0	0	0	0.29501	0	0	0	0	0	0	0.252663	0	0.306425	0
Solyc01g010050.3	34.6086	44.5706	37.8496	43.36	25.85	30.9633	30.6872	25.09	22.41	18.95	33.603	37.1744	34.8422	30.2762	22.6974	34.7698	26.291
Solyc01g010055.1	0	0	0	0	0	0	0	0	0	0	0	0	0	0	0	0	0
Solyc01g010060.2	14.42	4.97595	29.5078	12.38	3.76	38.8803	63.361	5.24	1.61	16.61	7.3547	6.1894	7.66663	8.10691	1.76329	7.71257	16.2201
Solyc01g010065.1	0	0	0	0	0	0.0241365	0	0	0	0	0	0	0	0	0	0	0
Solyc01g010080.3	0	0.0698911	0.762627	0	0	0.258398	0.199708	0	0	0	0	0	0	2.19667	0.127168	0.0501758	0
Solyc01g010083.1	0	0	0	0	0	0	0	0	0	0	0	0	0	0	0	0	0
Solyc01g010085.1	0	0	0	0	0	0	0	0	0	0	0	0	0	0	0	0	0
Solyc01g010087.1	0	0.0569419	0	0	0	0	0	0	0	0	0	0	0	0	0	0	0
Solyc01g010130.3	0	0	0	0	0.92	0	0	0	2.99	0	0	0	0	0	0	0	0
Solyc01g010135.1	1.78274	1.51793	2.24655	1.35	1.07	3.43149	3.04193	2.34	1.35	2.83	1.26435	1.39795	1.37279	0.754719	0.554238	1.87727	1.3599
Solyc01g010140.1	0	0.0799556	0.0765068	0	0	0	0	0	0	0	0	0	0	0	0	0	0
Solyc01g010150.3	6.47737	8.0061	5.64185	6.63	7.74	11.2471	12.8005	2.36	3.21	3.57	4.19513	4.38975	4.72202	5.24487	3.74585	4.9023	4.32055
Solyc01g010160.3	7.7991	0.622854	1.92562	0	0	3.70363	3.79332	0	0	0	17.2492	16.4772	15.3549	0.105664	0	0	0
Solyc01g010165.1	1.34263	0.280838	0.986014	0	0	0.465818	0.93806	0	0	0	4.42848	4.99543	4.3494	0	0	0	0
Solyc01g010170.2	2.48128	1.06987	2.64001	0	0	4.95695	4.91977	0	0	0	17.9814	20.6063	21.4353	0.0659524	0.0745679	0	0
Solyc01g010180.3	2.26239	4.59401	5.57831	11.29	6.08	41.1927	31.393	179.77	39.88	153.75	1.06636	1.04198	1.11352	19.3337	1.37409	32.6505	35.7265
Solyc01g010190.2	16.1029	30.5623	39.1777	26.56	23.9	40.8956	35.5264	32.66	28.68	44.11	28.4326	28.9012	26.5572	30.3789	12.5658	61.9378	45.0426
Solyc01g010200.3	70.8379	102.588	200.014	80.84	42.1	448.225	387.932	519.21	257.22	373.43	136.323	137.443	133.897	170.326	78.4008	549.184	438.045
Solyc01g010210.1	0	0	0	0	0	0	0	0	0	0.94	0	0	0	0	0	0	0
Solyc01g010220.3	4.65916	4.66411	6.74284	12.65	12.8	16.8116	16.7305	9.44	5.19	10.06	5.74363	4.6703	4.943	8.1311	7.60322	12.0978	9.56156
Solyc01g010230.2	42.7149	57.7487	61.63	59.09	28.38	310.792	303.533	82.05	18.15	89.42	70.6776	71.0703	68.6716	22.1065	15.766	47.3946	36.1986
Solyc01g010240.3	0	0	0	0	0	0	0	0	0	0	0	0	0	0	0	0	0
Solyc01g010250.3	28.3632	35.4822	33.8245	110.09	90.09	53.1674	47.1402	35.85	27.21	37.42	16.5772	19.1855	16.441	44.3235	40.5707	83.9393	74.202
Solyc01g010260.3	0	0.113074	0.0728082	0	0	0	0	0	0	0	0	0	0	0	0	0	0
Solyc01g010270.3	71.5252	76.677	92.0523	41.84	52.35	117.874	106.795	143.92	142.39	129.72	79.8617	82.3476	78.5637	108.646	129.331	132.936	114.908
Solyc01g010280.3	0	0	0	0	0	0.0324032	0	0	0	0	0	0	0	0	0	0	0
Solyc01g010290.3	3.63434	4.17473	8.64397	30.85	19.76	29.6585	26.8314	19.06	16.84	15.15	5.28402	4.27357	5.23816	12.1071	9.75663	15.0942	14.5152
Solyc01g010295.1	0.951259	1.10973	2.38976	10.54	6.49	13.6633	12.8383	3.46	0	3.28	1.21256	1.46581	1.57589	4.84262	3.59255	3.01159	3.09731
Solyc01g010310.3	2.6068	0	2.4573	0	0	3.93086	4.64551	4.28	0	0	3.13594	0	0	15.0907	17.5326	13.8695	13.7197
Solyc01g010315.1	0	0	0.0444255	0	0	0.0270939	0	0	0	0	0	0	0	0	0	0	0
Solyc01g010350.3	0	0	0.0631701	0	0	0	0	0	0	0	0	0	0.0584126	0.127391	0	0	0
Solyc01g010360.3	1.39824	1.60555	1.50821	0	0	1.17605	1.43658	0	0	0	1.30147	0.758624	1.22072	0.416167	0.46633	1.65956	1.63894
Solyc01g010370.3	0.766669	0.803711	0.713832	3.29	1.14	1.93206	1.75428	1.42	2.1	0.36	0.58927	0.394412	0.632878	0.676445	0.637965	1.75906	1.2484
Solyc01g010390.3	2.24983	1.60847	2.24695	12.81	12.92	2.0183	1.50539	3.36	2.72	3.64	1.20977	0.922578	1.01002	1.10288	1.95146	2.90823	2.42334
Solyc01g010393.1	0	0	0	0	0	0	0	0	0	0	0	0	0	0	0	0	0
Solyc01g010397.1	0	0	0	0	0	0	0	0	0	0	0	0	0	0	0	0	0
Solyc01g010400.1	0	0	0	0	0	0	0	0	0	0	0	0	0	0	0	0	0
Solyc01g010410.3	0.642045	0.958117	1.12246	4.4	5.17	2.10909	1.77137	0.59	0.95	1.59	1.13419	1.12898	0.757547	4.15587	9.89123	2.39378	2.46419
Solyc01g010415.1	0	0	0	0	0	0	0	0	0	0	0	0	0	0	0	0	0
Solyc01g010420.3	0	0	0	12.43	6.12	4.11645	6.78899	0.64	0	0	0	0	0	0.625576	0.100126	1.54341	0.576439
Solyc01g010430.3	13.3243	20.5005	23.6825	97.24	83.76	23.9206	38.1409	7.66	6.57	15.77	8.4429	9.49018	9.93184	29.7502	48.9731	37.8576	47.739
Solyc01g010440.3	62.3779	48.0428	43.2997	32.63	44.19	39.7948	34.2958	74.39	88	98.34	46.0391	47.419	48.2248	24.9819	32.8101	40.5576	34.9633
Solyc01g010460.3	1.49502	2.07124	2.15323	0.23	1.47	3.47114	2.63325	1.32	1.41	0.48	3.4468	3.40552	2.98921	1.03592	0.958349	2.1747	1.49456
Solyc01g010465.1	0	0	0	0	0.75	0	0	3	2.96	0	0	0	0	0	0	0	0
Solyc01g010480.3	5.53482	5.31475	8.13114	20.02	17.66	9.13395	7.94257	33.38	38.95	18.43	9.65961	10.7199	10.5635	20.8391	20.792	22.8949	26.5222
Solyc01g010490.3	22.5627	18.1184	16.3891	29.95	26.85	11.0703	12.4382	10.24	11.08	4.11	27.8898	28.9548	30.75	100.333	71.5912	31.9749	41.121
Solyc01g010493.1	0	0	0	0	0	0	0	0	0	0	0	0	0	0	0	0	0
Solyc01g010497.1	0	0	0	0	0	0	0	0	0	0	0	0	0	0	0	0	0
Solyc01g010500.2	0	0	0	0	0	0	0	0	0	0	0.0418807	0	0	0	0	0.0364576	0
Solyc01g010501.1	0	0	0	0	0	0	0	0	0	0	0	0	0.0338018	0	0	0	0
Solyc01g010502.1	0	0	0	0	0	0	0	0	0	0	0	0	0	0	0	0	0
Solyc01g010504.1	0	0	0	0	0	0	0	0	0	0	0	0	0	0	0	0	0
Solyc01g010506.1	0	0	0	0	0	0	0	0	0	0	0	0	0	0	0	0	0
Solyc01g010508.1	0	0	0	0	0	0	0	0	0	0	0	0	0	0	0	0	0
Solyc01g010510.3	1.14332	0.545366	1.29473	0	0.55	1.50145	1.28012	0.56	0.84	1.18	1.09917	1.39823	1.15978	0.878519	0.825731	0.96034	1.30943
Solyc01g010520.3	0.387798	0.111333	0.320407	0	0	1.274	0.648132	1.29	4.92	3.03	0.139825	0.235726	0.323804	0.29219	0.202403	1.5872	1.08198
Solyc01g010525.1	0	0	0	0	0	0	0	0	0	0	0	0	0	0	0	0	0
Solyc01g010530.1	0	0.0998707	0	0.08	0.3	0	0	0	0	0	0	0	0	0	0	0	0
Solyc01g010540.3	17.6566	21.8894	19.7117	68.96	80.61	31.3333	31.0584	159.74	180.46	137.93	28.3547	25.7094	29.0207	23.4448	15.2198	30.7259	23.7441
Solyc01g010550.1	0	0	0	0.1	0	0	0	0	0	0	0	0	0	0	0	0	0
Solyc01g010570.3	29.8116	46.7329	28.5774	22.17	25.4	30.4026	23.6972	26.22	33.8	28.58	25.7457	24.2132	25.7647	17.2938	18.7197	25.5519	18.2757
Solyc01g010580.3	114.012	84.8995	79.8973	112.28	126.84	113.494	87.0304	251.51	319.01	273.07	64.0563	59.0945	61.8345	52.1335	48.6896	99.294	81.7685
Solyc01g010590.2	33.0108	26.4323	28.5435	29.64	22.37	34.602	31.7218	27.99	33.92	12.73	21.8894	25.0162	26.6657	22.4139	22.515	31.2003	31.2453
Solyc01g010600.3	0	0	0	0	0	0	0	0	0	0	0	0	0	0	0	0	0.109035
Solyc01g010640.3	49.2249	71.464	67.6599	35.13	28.83	16.6359	19.3301	15.01	19.01	18.66	34.6691	34.286	33.2363	32.3307	17.7261	25.4508	32.1695
Solyc01g010650.3	47.138	28.4634	23.8275	45.34	57.39	23.384	19.9302	44.17	52.68	60.49	18.1925	19.8279	18.9959	30.229	60.8061	36.1666	32.5658
Solyc01g010660.3	10.177	12.9864	16.9413	6.07	5.56	14.4159	15.1268	9.56	8.05	11.13	11.2329	11.6901	11.8526	9.30968	7.67817	8.77396	8.84661
Solyc01g010670.2	0	0	0	0	0	0	0	0	0	0	0	0	0	0	0	0	0
Solyc01g010690.1	0	0	0	0	0	0	0.0445721	0	0	0	0.0841045	0.0506616	0	0	0	0	0.0946012
Solyc01g010700.3	14.9892	15.1457	16.9523	19.3	20.28	17.5086	18.8637	20.69	18.44	16.08	13.6701	13.7786	13.6619	16.4982	13.6831	17.9907	21.8894
Solyc01g010710.3	0	0	0	0	0	0	0.191471	0	0	0	0	0	0	0	0	0	0
Solyc01g010720.3	0	0	0	0	0	0.0171556	0.0906135	0	0	0	0	0	0	0	0	0.0397746	0
Solyc01g010740.3	0	0	0.0370581	0	0	0	0	0	0	0	0	0	0	0	0	0	0
Solyc01g010750.3	306.501	246.616	254.022	214.27	269.45	177.87	204.375	293.75	294.27	394.76	276.509	275.579	266.717	415.332	441.058	314.92	391.456
Solyc01g010760.3	13.2665	22.7947	16.887	61.11	71.56	13.3521	13.7456	52.49	45.13	63.8	17.1435	18.9693	19.9667	20.7272	24.0089	14.6431	23.4919
Solyc01g010770.3	15.8787	22.353	17.3716	0	0	10.2643	10.8337	1.97	0.89	3.36	13.2617	13.2652	13.9312	13.879	16.0295	12.871	16.7878
Solyc01g010780.3	15.8185	14.0822	17.0022	29.17	34.3	19.8633	20.0619	12.66	16.38	16.6	20.3521	20.1148	19.864	17.4053	16.7799	17.0656	15.9425
Solyc01g010790.1	0	0	0	0	0	0	0	0	0	0	0	0	0	0	0	0	0
Solyc01g010793.1	0	0	0	0	0	0	0	0	0	0	0	0	0	0	0	0	0
Solyc01g010797.1	0	0	0	0	0	0	0	0	0	0	0	0	0	0	0	0	0
Solyc01g010810.3	7.71536	11.4171	7.36047	1.48	4.02	9.44595	10.7894	6.55	9.66	8.13	7.1535	8.54996	7.62904	9.11507	10.805	9.93779	9.68767
Solyc01g010820.3	10.8175	12.2893	11.2404	16.77	17.39	11.6	13.1177	12.38	12.82	8.16	10.5608	10.5994	10.0453	16.1615	14.0413	18.7395	18.5913
Solyc01g010830.3	6.44416	10.1009	9.90436	7.29	4.97	9.59087	9.35182	7.09	9.68	5.13	9.44183	8.57179	9.27888	10.5631	11.0421	6.82227	7.72986
Solyc01g010835.1	1.69493	3.23339	1.94676	4.67	2.79	3.625	3.93263	0	0	0	3.34229	4.44455	3.92567	2.48575	4.3958	1.88176	1.73427
Solyc01g010840.1	0	0	0	0	0	0	0	0	0	0	0	0	0	0	0	0	0
Solyc01g010850.1	0	0	0	0	0	0	0	0	0	0	0	0	0	0	0	0	0
Solyc01g010860.3	23.8844	30.4729	22.8484	13.98	8.3	21.7241	20.2703	9.49	7.13	13.24	25.0025	24.0323	21.6541	21.5907	26.0835	24.6065	21.7091
Solyc01g010870.3	85.3405	75.9137	98.0571	99.05	95.44	83.2155	83.5008	71.27	58.52	51.53	65.6381	65.5779	67.0013	183.002	160.581	92.7239	110.023
Solyc01g010880.3	5.07948	5.05289	3.5566	5.6	9.14	7.69989	8.29066	6.71	6.16	7.35	6.05193	5.56316	5.99331	7.05545	4.8105	5.82632	5.55374
Solyc01g010890.3	0	0	0	0	0	0	0	0	0	0	0	0	0	0	0	0	0
Solyc01g010900.3	0	0	0	0	0	0	0	0	0	0	0	0	0	0	0	0	0
Solyc01g010910.2	0	0	0	0	0	0	0	0	0	0	0	0	0	0	0	0	0
Solyc01g010930.3	0.389479	0.47416	0.519865	1.5	0.98	0.757998	0.960486	0	0.39	0	0.611003	0.445717	0.316402	0.148924	0.117571	0.605639	0.574217
Solyc01g010933.1	0	0	0	0	0	0.0874049	0	0	0	0	0.0531275	0	0	0.099921	0	0.0584301	0
Solyc01g010937.1	0	0	0	0	0	0	0	0	0	0	0	0	0	0	0	0	0
Solyc01g010940.3	41.9065	37.882	64.6217	31.73	50.69	43.3289	49.4107	25.58	25.17	19	39.8552	39.9066	38.6738	45.3531	33.6529	45.142	41.2901
Solyc01g010950.3	11.6325	15.912	11.5431	18.15	15.51	11.1578	10.8422	8.02	9.8	7.48	14.3259	13.3119	14.87	11.8332	13.2806	10.8856	11.3051
Solyc01g010960.2	0	0	0	0	0	0	0	0	0	0	0	0	0	0	0	0	0
Solyc01g010970.3	0.766983	1.07145	0.943496	1.47	1.2	1.07833	1.62435	0.92	0.91	0.6	0.590727	0.690346	0.49218	0.279173	0.261808	1.22446	0.96042
Solyc01g010980.2	0	0	0	0	0	0	0	0	0	0	0	0	0	0	0	0	0
Solyc01g010990.2	10.6248	8.03439	8.59762	8.37	4.77	10.021	9.02237	9.28	6.01	7.32	11.2409	11.4159	11.4801	12.7092	9.60683	12.7733	11.4603
Solyc01g011000.3	245.453	289.179	322.18	169	133.33	310.655	328.8	329.53	320.86	416.93	315.19	309.447	317.28	371.777	298.02	470.239	403.899
Solyc01g011010.3	8.47095	5.51807	8.5549	0	0	7.83082	9.43187	0	0	0	12.3137	9.51678	10.4062	9.68503	7.60758	14.9835	12.1277
Solyc01g011020.2	0	0	0	0	0	0	0	0	0	0	0	0	0	0	0	0	0
Solyc01g011025.1	0	0	0	0	0	11.3364	0	0	0	0	14.8296	20.2997	89.4491	22.6608	24.0834	30.7343	31.5104
Solyc01g011030.3	12.2938	13.9979	12.7008	17.07	13.21	9.17065	9.88745	14.02	22.45	21.61	16.6269	15.3614	15.6069	22.525	22.7702	19.106	15.7458
Solyc01g011040.3	31.7505	22.7664	29.132	28.47	14.31	32.5101	35.9808	38.34	32.13	26.54	34.4736	32.9782	34.768	57.4197	44.3417	50.268	45.1891
Solyc01g011050.3	0	0	0	0	0	0	0	0	0	0	0	0	0	0	0	0	0
Solyc01g011060.1	0	0	0	0	0	0	0	0	0	0	0	0	0	0	0	0	0
Solyc01g011070.1	0	0	0	0	0	0	0	0	0	0	0	0	0	0	0	0	0
Solyc01g011075.1	0	0	0	0	0	0	0	0	0	0	0	0	0	0	0	0	0
Solyc01g011080.3	19.3829	20.9817	13.3779	0	0	32.8657	30.6674	0	0	0	22.0248	21.7312	26.5256	9.75684	4.99746	13.6569	11.4583
Solyc01g011090.3	0	0	0	0.11	3.54	0	0	2.14	1.44	4.29	0	0	0	0	0	0	0
Solyc01g011091.1	0	0	0	9.01	9.48	5.63273	5.06515	10.58	11.68	8.46	4.94313	4.85798	4.74186	4.40574	4.04699	4.20368	4.05092
Solyc01g011092.1	0	0	0	0	0	0	0	0	0	0	0	0	0	0	0	0	0
Solyc01g011093.1	15.8762	20.5543	28.5602	0	0	20.8797	21.7402	0	0	0	17.8634	17.4646	17.8141	18.88	19.8602	23.4771	21.2407
Solyc01g011094.1	0	0	0	0	0	0	0	0	0	0	0	0	0	0	0	0	0
Solyc01g011095.1	0	0	0	0	0	0	0	0	0	0	0.105122	0.379829	0.122573	0.148883	0.24994	0.409981	0
Solyc01g011096.1	0	0	0	0	0	0	0	0	0	0	0	0	0	0	0	0	0
Solyc01g011097.1	0	0	0	0	0	0	0	0	0	0	0	0	0	0	0	0	0
Solyc01g011098.1	0	0	0	0	0	0	0	0	0	0	0	0	0	0	0	0	0
Solyc01g011170.1	0	0	0	0	0	0	0	0	0	0	0	0	0	0	0	0	0
Solyc01g011175.1	0	0	0	0	0	0	0	0	0	0	0	0	0	0	0	0	0
Solyc01g011180.1	0	0	0	0	0	0	0	3.21	0.79	1.33	0	0	0	0	0	0	0
Solyc01g011190.1	0	0	0	1.6	0.58	0	0	3.21	1.38	1.33	0	0	0	0	0	0	0
Solyc01g011195.1	0	0	0	0	0	0	0	0	0	0	0	0	0	0	0	0	0
Solyc01g011200.3	0.285793	0.740481	2.54267	1.11	0	0.74189	0.492338	0	0	0	0.996698	0.913052	0.580745	0.193299	0.217973	0.865864	0.48782
Solyc01g011220.2	0.278715	1.16299	0.852072	0	0	0.784046	0.210447	0	1.45	0	0.845192	1.05062	1.19092	0.39283	0	0.238113	0.261614
Solyc01g011225.1	0	0	2.31734	0	0	2.49634	5.71189	0	0	0	2.1058	5.79724	0	2.94114	0	4.72961	0
Solyc01g011230.3	0	0	0	0	0	2.02321	0	0	0	0	0	0	0	0	0	0	0
Solyc01g011233.1	0.446783	0.341047	0.577323	0.57	0	0.981751	0.935725	0.61	0.45	0	0.419014	0.628663	0.713256	0.28914	0.261829	0.429115	0.226115
Solyc01g011237.1	0	0	0	0	0	0	0	0	0	0	0	0	0	0	0	0	0
Solyc01g011260.1	0	0	0	0	0	0	0	0	0	0	0	0	0	0	0	0	0
Solyc01g011270.2	0	0	0	0	0	0	0	0	0	0	0	0	0	0	0	0	0
Solyc01g011300.1	0	0	0	0	0	0	0	0	0	0	0	0	0	0	0	0	0
Solyc01g011310.1	0	0	0	0	0	0	0	0	0	0	0	0	0	0	0	0	0
Solyc01g011320.2	0	0	0	0	0	0	0	0	0	0	0	0	0	0	0	0	0
Solyc01g011330.2	0	0	0	0	0	0	0	0	0	0	0	0	0	0	0	0	0
Solyc01g011333.1	0	0	0	0	0	0.199938	0	0	0	0	0.255662	0	0.280904	0	0	0	0
Solyc01g011335.1	0	0	0	0	0	0	0	0	0	0	0	0	0	0	0	0	0
Solyc01g011337.1	0	0	0	0	0	0	0	0	0	0	0	0	0	0	0	0	0
Solyc01g011340.3	8.42582	7.19271	8.56376	18.5	14.8	12.0222	13.0483	13.91	17.72	9.01	11.1757	10.0979	11.3903	10.9397	8.66756	11.3029	9.28328
Solyc01g011350.3	22.0664	21.6843	23.4213	13.58	12.95	20.0414	21.0271	25.67	29.64	32.56	19.7617	18.5237	19.7157	15.5256	13.0466	20.6822	18.4921
Solyc01g011353.1	0	0	0	0	0	0	0.0291167	0	0	0	0	0	0	0	0	0	0
Solyc01g011357.1	0	0	0	0	0	0	0	0	0	0	0	0	0	0	0	0	0
Solyc01g011370.1	0	0	0	0	0	0.371482	0	0	0	0	0	0	0	1.19392	0.643419	0.841105	0
Solyc01g011375.1	0	0	0	0	0	0	0	0	0	0	0	0	0	0	0	0	0
Solyc01g011390.2	0	0.139034	0.398159	0	0	0.173507	0.116577	0	0	0	0.125724	0	0	0	0	0	0
Solyc01g011393.1	0	0	0	0	0	0	0	0	0	0	0	0	0	0	0	0	0
Solyc01g011397.1	0	0	0	0	0	0	0	0	0	0	0	0	0	0	0	0	0
Solyc01g011410.1	0	0	0	0	0.5	0	0	0	1.96	0.62	4.45806	0	0	0	0	0	0
Solyc01g011415.1	0	0	0	0	0	0.179962	0	0	0	0	0	0	0	0	0.245619	0.271958	0.292542
Solyc01g011430.3	2.74282	4.85487	2.40332	1.31	1.26	0.886156	1.16945	6.45	0.58	0	0	0.126499	0.0799577	0.339862	0.222872	6.78571	4.14774
Solyc01g011460.2	0	0	0	0	0	0	0	0	0	0	0	0	0	0	0.0283161	0.0285641	0
Solyc01g011470.1	0	0	0	0	0	0	0	0	0	0	0	0	0	0	0	0	0
Solyc01g011475.1	0	0	0	0	0	0	0	0	0	0	0	0	0	0	0	0	0
Solyc01g011480.1	0	0	0	0	0	0	0	0	0.09	0	0	0	0	0	0	0	0
Solyc01g011490.1	0	0	0	0	0	0	0	0	0	0	0	0	0	0	0	0	0
Solyc01g011493.1	0	0	0.809586	0	0	0.452162	0.30801	0	0	0	0	0	0	0	0	0	0
Solyc01g011497.1	0	0	0.19736	0	0	0	0	0	0	0	0	0	0.187216	0	0	0	0.163263
Solyc01g011500.1	0	0	0	0	0	0	0	0	0	0	0	0	0	0	0	0	0
Solyc01g011510.3	7.97061	13.0916	13.2351	0	0	12.9806	16.5147	18.22	16.97	3.22	35.8733	37.8758	37.8862	23.2378	24.0559	20.5452	18.464
Solyc01g011520.1	0	0	0	0	0	0	0	0	0	0	0	0	0	0	0	0	0
Solyc01g011530.1	0	0	0	0	0	0	0	0	0	0	0	0	0	0	0	0	0
Solyc01g011540.1	0	0	0	0	0	0	0.604466	0	0	0	0	0	0	0	0	0	0
Solyc01g012540.1	0	0	0	0	0	0	0	0	0	0	0	0	0	0	0	0	0
Solyc01g012550.1	0	0	0	0	0	0	0	0	0	0	0	0	0	0	0	0	0
Solyc01g012560.1	0	0	0	0	0	0	0	0	0	0	0	0	0	0	0	0	0
Solyc01g012580.1	0	0	0	0	0	0	0	0	0	0	0	0	0	0	0	0	0
Solyc01g012585.1	0	0	0	0	0	0	0	0	0	0	0	0	0	0	0	0	0
Solyc01g012590.1	0	0	0	0	0	0	0	0	0	0	0	0	0	0	0	0	0
Solyc01g012610.1	0	0	0	0	0	0	0	0	0	0	0	0	0	0	0	0	0
Solyc01g012630.1	0	0	0	0	0	0	0	0	0	0	0	0	0	0	0	0	0
Solyc01g012640.2	0	0	0	0	0	0	0	0	0	0	0	0	0	0	0	0	0
Solyc01g012650.1	0	0	0	0	0	0	0	0	0	0	0	0	0	0	0	0	0
Solyc01g012670.2	0	0	0	0	0	0	0	0	0	0	0	0	0	0	0	0	0
Solyc01g012680.1	0	0	0	0	0	0	0	0	0	0	0	0	0	0	0	0	0
Solyc01g012690.1	0	0	0	0	0	0	0	0	0	0	0	0	0	0	0	0	0
Solyc01g012700.3	0	0	0	0	0	0	0	0	0	0	0	0	0	0	0	0	0
Solyc01g012710.2	0	0	0	0	0	0	0	0	0	0	0	0	0	0	0	0	0
Solyc01g012720.1	0	0	0	0	0	0	0	0	0	0	0	0	0	0	0	0	0
Solyc01g012730.1	0	0	0	0	0	0	0	0	0	0	0	0	0	0	0	0	0
Solyc01g012740.1	0	0	0	0	0	0	0	0	0	0	0	0	0	0	0	0	0
Solyc01g012750.2	0	0	0	0	0	0	0	0	0	0	0	0	0	0	0	6.88407	0
Solyc01g012760.1	0	0	0	0	0	0	0	0	0	0	0	0	0	0	0	0.135016	0
Solyc01g013760.1	0	0	0	0	0	0	0	0	0	0	0	0	0	0	0	0	0
Solyc01g013770.1	0	0	0	0	0	0	0	0	0	0	0	0	0	0	0	0	0
Solyc01g013780.1	0	0	0	0	0	0	0	0	0	0	0	0	0	0	0	0	0
Solyc01g013790.1	0	0	0	0	0	0	0	0	0	0	0	0	0	0	0	0	0
Solyc01g013800.1	0	0	0	0	0	0	0.554224	0	0	0	0	0	0	0	0	0	0
Solyc01g013810.1	0	0	0	0	0	0	0	0	0	0	0	0	0	0	0	0	0
Solyc01g013820.1	0	0	0	0	0	0	0	0	0	0	0	0	0	0	0	0	0
Solyc01g013830.1	0	0	0	0	0	0	0	0	0	0	0	0	0	0	0	0	0
Solyc01g013840.1	0	0	0	0	0	0	0	0	0	0	0	0	0	0	0	0	0
Solyc01g013850.1	0	0	0	0	0	0	0	0	0	0	0	0	0	0	0	0	0
Solyc01g013860.1	0	0	0	0	0	0	0	0	0	0	0	0	0	0	0	0	0
Solyc01g013870.1	0	6.98878	0	0	0	0	0	0	0	0	0	0	0	0	0	0	0
Solyc01g013880.1	0	0	0	0	0	0	0	0	0	0	0	0	0	0	0	0	0
Solyc01g013885.1	0	0	0.0746005	0	0	0	0	0	0	0	0.0610264	0	0	0	0	0	0
Solyc01g013890.2	0	0	0	0	0	0	0	0	1.66	0	0	0	0	0.0861021	0	0	0
Solyc01g013895.1	0	0	0	0	0.75	0	0	10.59	4.46	1.07	0	0	0	0	0	0	0
Solyc01g013910.1	0	0	0	0	0	0	0	0	0	0	0	0	0	0	0	0	0
Solyc01g013915.1	0	0	0	0	0	0	0	0	0	0	0	0	0	0	0	0	0
Solyc01g013920.1	0	0	0	0	0	0	0	0	0	0	0	0	0	0	0	0	0
Solyc01g013930.1	0	0	0	0	0	0	0	0	0	0	0	0	0	0	0	0	0
Solyc01g013950.1	0	0	0	0	0	0	0	0	0	0	0	0	0	0	0	0	0
Solyc01g013960.2	0	0	0	0	0	0	0	0	0	0	0	0	0	0	0	0	0
Solyc01g013980.1	0	0	0	0	0	0	0	0	0	0	0	0	0	0	0	0	0
Solyc01g013990.1	0	0	0	0	0	0	0	0	0	0	0	0	0	0	0	0	0
Solyc01g013995.1	0	0	0	0	0	0	0	0	0	0	0	0	0	0	0	0	0
Solyc01g014010.1	0	0	0	0	0	0	0	0	0	0	0	0	0	0	0	0	0
Solyc01g014020.1	0	0	0	0	0	0	0	0	0	0	0	0	0	0	0	0	0
Solyc01g014025.1	0	0	0	0	0	0	0	0	0	0	0	0	0	0	0	0	0
Solyc01g014050.1	0	0	0	0	0	0	0	0	0	0	0	0	0	0	0	0	0
Solyc01g014060.2	0	0	0	0	0	0	0	0	0	0	0	0	0	0	0	0	0
Solyc01g014065.1	0	0	0	0	0	0	0	0	0	0	0	0	0	0	0	0	0
Solyc01g014070.1	0	0	0	0	0	0	0	0	0	0	0	0	0	0	0	0	0
Solyc01g014075.1	0	0.0840762	0	0	0	0.0995138	0.0652702	0	0	0	0	0	0	0	0	0.0605126	0.0692277
Solyc01g014090.1	0	0	0	0	0	0	0	0	0	0	0	0	0	0	0	0	0
Solyc01g014095.1	0	0	0	0	0	0	0	0	0	0	0	0	0	0	0	0	0
Solyc01g014100.3	0	0	0	0	0	0	0	0	0	0	0	0	0	0	0	0.0912974	0.102412
Solyc01g014103.1	1.85767	0.350861	0.760068	0.21	0.31	0.547919	0.655796	6.31	5.19	4.03	0.586391	0.880674	0.374784	1.11763	0.36279	1.76636	1.40191
Solyc01g014107.1	0.347038	0.180549	0.344791	0	0	1.77889	0.737877	0	0	0	0	0.181881	0.713363	0.969073	0.243526	0.368788	0.671207
Solyc01g014130.1	0	0	0	0	0	0	0	0	0	0	0	0	0	0	0	0	0
Solyc01g014140.3	0	0	0	0	0	0.504868	0.921413	0	0	0	0	0	0	0	0	0	0
Solyc01g014143.1	0	0	0	0	0	0	0	0	0	0	0	0	0	0	0	0	0
Solyc01g014145.1	0	0	0	0	0	0	0	0	0	0	0	0	0	0	0	0	0
Solyc01g014147.1	0	0	0	0	0	0	0	0	0	0	0	0	0	0	0	0	0
Solyc01g014170.1	0	0	0	0	0	0	0	0	0	0	0	0	0	0	0	0	0
Solyc01g014180.3	848.857	668.241	627.413	406.31	396.4	471.362	427.741	429.38	547.44	630.12	425.522	431.868	421.876	697.456	757.263	650.764	624.951
Solyc01g014185.1	0	0	0	0	0	0	0	0	0	0	0	0	0	0	0	0.664343	0
Solyc01g014210.1	0	0	0	0	0	0	0	0	0	0	0	0	0	0	0	0	0
Solyc01g014220.2	0	0	0	0	0	0	0	0	0	0	0	0	0	0	0	0	0
Solyc01g014225.1	0	0	0	0	0	0	0	0	0	0	0	0	0	0	0	0	0
Solyc01g014230.3	6.1072	5.24352	6.17894	11.14	13.8	8.57177	9.82164	4.47	6.92	8.21	5.96981	6.18487	6.21925	7.41094	7.2964	11.7911	11.2446
Solyc01g014240.1	0	0	0	0	0	0	0	0	0	0	0	0	0	0	0	0	0
Solyc01g014245.1	20.4785	10.5896	15.943	19.9	12.45	22.4112	21.7366	0	5.61	13.36	26.4367	18.1989	22.1181	5.58854	3.06664	1.57132	3.28685
Solyc01g014260.1	0	0	0	0	0	0	0	0	0	0	0	0	0	0	0	0	0
Solyc01g014270.3	24.1494	20.2686	28.0198	11.76	5.45	21.8109	22.3513	15.25	8.91	21.11	15.51	16.2744	15.9357	11.1089	14.8004	18.6786	24.1442
Solyc01g014275.1	0	0	0	0	0	0	0	0	0	0	0	0	0	0	0	0	0
Solyc01g014300.1	0	0	0	0	0	0	0	0	0	0	0	0	0	0	0	0	0
Solyc01g014310.1	0	0	0	0	0	0	0	0	0	0	0	0	0	0	0	0	0
Solyc01g014320.3	0	0	0	0	0	0	0	0	0	0	0	0	0	0	0	0	0
Solyc01g014325.1	0	0	0	0	0	0	0	0	0	0	0	0	0	0	0	0	0.115088
Solyc01g014350.1	0	0	0	0	0	0	0	0	0	0	0	0	0	0	0	0	0
Solyc01g014355.1	0	0	0	0	0	0.04943	0	0	0	0	0	0	0	0.0532891	0	0.0598359	0
Solyc01g014360.1	0	0	0	0	0	0	0	0	0	0	0	0	0	0	0	0	0
Solyc01g014370.1	0	0	0	0	0	0	0	0	0	0	0	0	0	0	0	0	0
Solyc01g014375.1	1.10883	0.0961415	0.374046	0	0	0.852067	0.405974	2.91	5.79	3.13	0.080986	0.683943	0.463386	0.472157	0.372562	0.766432	0.601809
Solyc01g014390.3	0	0	0	0	0	0.23075	0.263731	0	0	0	0	0	0	0	0	0	0.0421384
Solyc01g014393.1	0	0	0	0	0	0	0	0	0	0	0	0	0	0	0	0	0
Solyc01g014397.1	0	0	0	0	0	0	0	0	0	0	0	0	0	0	0	0	0
Solyc01g014400.1	0	0	0	0	0	0	0	0	0	0	0	0	0	0	0	0	0
Solyc01g014410.1	0	0	0	0	0	0	0	0	0	0	0	0	0	0	0	0	0
Solyc01g014420.1	0	0	0	0	0	0	0	0	0	0	0	0	0	0	0	0	0
Solyc01g014430.1	0	0	0	0	0	0	0	0	0	0	0	0	0	0	0	0	0
Solyc01g014440.1	0	0	0	0	0	0	0	0	0	0	0	0	0	0	0	0	0
Solyc01g014450.1	0	0	0	0	0	0	0	0	0	0	0	0	0	0	0	0.2166	0
Solyc01g014470.1	9.45247	18.5457	11.5946	0	0.51	12.862	15.603	0	0.29	0	2.52882	0.631338	1.43184	4.17699	1.52349	2.3358	1.87564
Solyc01g014480.3	8.30441	8.37776	8.20971	16.63	20.25	8.81988	9.63041	12.31	9.49	7.27	7.92702	8.30074	8.65126	8.68784	7.96493	9.17339	8.20359
Solyc01g014490.3	8.36966	10.1972	8.9878	8.04	12.67	10.8081	11.8126	1.53	12.37	0	8.06224	9.22416	11.074	6.0805	4.63805	8.03762	7.81533
Solyc01g014495.1	4.50189	6.12461	5.77037	12.83	9.48	7.1672	8.69368	4.95	4.98	0	5.91833	6.48073	7.62662	4.80242	3.95993	5.9855	5.51659
Solyc01g014520.2	0	0	0	0	0	0	0	0	0	0	0	0	0	0	0	0	0
Solyc01g014530.2	0	0.582859	3.0355	0	0	1.59909	1.33503	0	0.52	0	0.722538	0.873838	0.74302	0.494051	0.417174	0.555132	0.468947
Solyc01g014531.1	0	0	0	0	0	0	0	0	0	0	0	0	0	0	0	0	0
Solyc01g014532.1	0	0	0	0	0	0	0	0	0	0	0	0	0	0	0	0	0
Solyc01g014533.1	0	0	0	0	0	0	0	0	0	0	0	0	0	0	0	0	0
Solyc01g014534.1	0	0	0	0	0	0	0	0	0	0	0	0	0	0	0	0	0
Solyc01g014535.1	0	0	0	0	0	0	0	0	0	0	0	0	0	0	0	0	0
Solyc01g014536.1	0	0	0	0	0	0	0	0	0	0	0	0	0	0	0	0	0
Solyc01g014537.1	0	0	0.120183	0	0	0	0	0	0	0	0	0	0	0	0	0	0
Solyc01g014538.1	0	0	3.61406	0	0	0	0	0	0	0	0	0	0	0	0	0	0
Solyc01g014539.1	0	0	0	0	0	0	0	0	0	0	0	0	0	0	0	0	0
Solyc01g014540.2	0	0	0	0	0	0	0	0	0	0	0	0	0	0	0	0	0
Solyc01g014550.2	0.0973353	0.760008	0.533314	0	0	0	0.041719	0	0	0	0.413802	0.201214	0.141405	0.103234	0.0772134	0	0.0447622
Solyc01g014560.3	5.90557	5.78241	8.3978	0	0	0.62438	1.46099	1.46	1.55	0	5.74419	6.84378	6.55193	14.6926	6.1301	5.97249	4.28273
Solyc01g014561.1	0	0	0	0	0	0	0	0	0	0	0	0	0	0	0	0	0
Solyc01g014562.1	0	0	0	0	0	0	0	0	0	0	0	0	0	0	0	0	0
Solyc01g014564.1	0	0	0	0	0	0	0	0	0	0	0	0	0	0	0	0	0
Solyc01g014566.1	0	0	0	0	0	0	0	0	0	0	0	0	0	0	0	0	0
Solyc01g014568.1	0	0	0	0	0	0	0	0	0	0	0	0	0	0	0	0	0
Solyc01g014620.1	0	0	0	0	0.94	0.554327	0.399455	0	0	0	0	0	0.535564	0	0	1.44214	0
Solyc01g014623.1	0	0	0	0	0	0	0.80318	0	0	0	0	0	0	0	0	0	0
Solyc01g014627.1	0	0	0	0	0	0	0	0	0	0	0	0	0	0	0	0	0
Solyc01g014640.1	0	0	0	0	0	0	0	0	0	0	0	0	0	0	0	0	0
Solyc01g014643.1	0	0	0	0	0	0	0	0	0	0	0	0	0	0	0	0	0
Solyc01g014647.1	0	0	0	0	0	0	0	0	0	0	0	0	0	0	0	0	0
Solyc01g014650.1	0	0	0	0	0	0	0	0	0	0	0	0	0	0	0	0	0
Solyc01g014655.1	0	0	0	0	0	0	0	0	0	0	0	0	0	0	0	0	0
Solyc01g014660.1	0	0	0	0	0	0	0	0	0	0	0	0	0	0	0	0	0
Solyc01g014700.2	0.350397	0.17753	0.336714	0	0	0.476006	0.353464	1.05	0.62	0.5	0.0734812	0.0888779	0.170624	0.112054	0.126258	0.553477	0.483359
Solyc01g014705.1	0	0	0	0	0	0	0	0	0	0	0	0	0	0	0	0	0
Solyc01g014710.1	0	0	0	0	0	0	0	0	0	0	0	0	0	0	0	0	0
Solyc01g014715.1	0	0	0	0	0	0	0	0	0	0	0	0	0	0	0	0	0
Solyc01g014720.2	0	1.87674	0	0	0	0	0	0	0	0	0	0	0	0	0	0	0
Solyc01g014723.1	0	0	0	0	0	0	0	0	0	0	0	0	0	0	0	0	0
Solyc01g014725.1	0	0	0	0	0	0	0	0	0	0	0	0	0	0	0	0	0
Solyc01g014727.1	0	0	0	0	0	0	0	0	0	0	0	0	0	0	0	0	0
Solyc01g014730.2	0.587307	0.400339	0.687202	0	0	0	0	0	0	0	0.355109	0.212547	0.344712	0.082803	0.0467801	0	0.0503641
Solyc01g014740.1	0	0	0	0	0	0	0	0	0	1.89	0	0	0	0	0	0	0
Solyc01g014743.1	0	0	0.0375545	0	0	0	0	0	0	0	0	0	0	0	0	0	0
Solyc01g014745.1	0	0	0	0	0	0	0	0	0	0	0	0	0	0	0	0	0
Solyc01g014747.1	0	0	0	0	0	0	0	0	0	0	0	0	0	0	0	0	0
Solyc01g014760.1	0	0	0	0	0	0	0	0	0	0	0	0	0	0	0	0	0
Solyc01g014770.1	0	0	0	0	0	0	0	0	0	0	0	0	0	0	0	0	0
Solyc01g014780.1	0	0	0	0	0	0	0	0	0	0	0	0	0	0	0	0	0
Solyc01g014790.2	0	0	0	0	0	0	0	0	0	0	0	0	0	0	0	0	0
Solyc01g014800.1	0	0	0	0	0	0	0	0	0	0	0	0	0	0	0	0	0
Solyc01g014805.1	0	0	0	0	0	0	0	0	0	0	0	0	0	0	0	0	0
Solyc01g014820.2	0	0	0	0	0	0	0	0	0	0	0	0	0	0	0	0	0
Solyc01g014830.1	0	0	0	0	0	0	0	0	0	0	0	0	0	0	0	0	0
Solyc01g014840.3	2.5548	1.19314	1.92619	7.72	7.69	8.52121	12.9491	2.01	1.78	3.83	0.400571	0.371031	0.394106	0.359712	0.121649	0.754813	0.446733
Solyc01g014850.3	19.3001	24.1776	24.0523	20.79	31.66	21.9434	21.5771	24.01	25.33	30.61	19.0467	20.6948	18.2174	20.4494	17.9766	26.1495	23.2293
Solyc01g014855.1	0	0	0	0	0	0	0	0	0	0	0	0	0	0	0	0	0
Solyc01g014910.2	0	0	0	0	0	0	0	0	0	0	0	0	0	0	0	0	0
Solyc01g014920.2	0	32.3111	0	0	0	0	0	0	0	0	0	0	0	0	0	0	0
Solyc01g014925.1	0	0	0	0	0	0	0	0	0	0	0	0	0	0	0	0	0
Solyc01g014960.1	0	0	0	0	0	0	0	0	0	0	0	0	0	0	0	0	0
Solyc01g014963.1	0	0	0	0	0	0	0	0	0	0	0	0	0	0	0	0	0
Solyc01g014967.1	0	0	0	0	0	0	0	0	0	0	0	0	0	0	0	0	0
Solyc01g014970.1	0	0	0	0	0	0	0	0	0	0	0	0	0	0	0	0	0
Solyc01g014975.1	0	0	0	0	0	0	0	0	0	0	0	0.0866102	0	0.0573467	0	0.0641517	0
Solyc01g014980.3	0	0	0	0	0	0	0	0	0	0	0	0	0	0	0	0	0
Solyc01g014990.2	0	0	0	0	0	0	0	0	0	0	0	0	0	0	0	0	0
Solyc01g015000.3	0	0	0	0	0	0	0	0	0	0	0	0	0	0	0	0	0
Solyc01g015010.1	0	0	0	0	0	0	0	0	0	0	0	0	0	0	0	0	0
Solyc01g015020.3	24.2346	23.0184	19.6743	38.6	59.71	23.0272	23.7411	22.77	31.13	30.75	17.1705	17.6536	17.0524	20.2091	21.2012	19.6926	19.446
Solyc01g015030.1	0	0	0	0	0	0	0	0	0	0	0	0	0	0	0	0	0
Solyc01g015040.1	0	0	0	0	0	0	0	0	0	0	0	0	0	0	0	0	0
Solyc01g015050.1	0	0	0	0	0	0	0	0	0	0	0	0	0	0	0	0	0
Solyc01g015060.1	0	0	0	0	0	0	0	0	0	0	0	0	0	0	0	0	0
Solyc01g015070.3	0	0	0	0	0	0	0.0984779	0	0	0	0	0	0	0	0	0	0
Solyc01g015080.3	0	0	0.0408105	0	0	0	0	0	0	0	0	0	0	0	0	0	0
Solyc01g015085.1	0	0	0	0	0	0	0	0	0	0	0	0	0	0	0	0	0
Solyc01g015130.1	0	0	0	0	0	0	0	0	0	0	0	0	0	0	0	0	0
Solyc01g015140.1	0	0	0	0	0	0	0	0	0	0	0	0	0	0	0	0	0
Solyc01g015170.1	0	0	0	0	0	0	0	0	0	0	0	0	0	0	0	0	0
Solyc01g015180.1	0	0	0	0	0	0	0	0	0	0	0	0	0	0	0	0	0
Solyc01g015210.1	0	0	0	0	0	0	0	0	0	0	0	0	0	0	0	0	0
Solyc01g015230.2	0	0	0	0	0	0	0	0	0	0	0	0	0	0	0	0	0
Solyc01g015240.1	0	0	0	0	0	0	0	0	0	0	0	0	0	0	0	0	0
Solyc01g015250.1	0	0	0	0	0	0	0	0	0	0	0	0	0	0	0	0	0
Solyc01g015280.1	0	0	0	0	0	0	0	0	0	0	0	0	0	0	0	0	0
Solyc01g015285.1	0	0	0	0	0	0	0	0	0	0	0	0	0	0	0	0	0
Solyc01g016300.1	0	0	0	0	0	0	0	0	0	0	0	0	0	0	0	0	0
Solyc01g016350.1	0	0	0	0	0	0	0	0	0	0	0	0	0	0	0	0	0
Solyc01g016360.2	0	0	0	0	0	0	0	0	0	0	0	0	0	0	0	0	0
Solyc01g016370.2	0	0	0	0	0	0	0	0	0	0	0	0	0	0	0	0	0
Solyc01g016380.3	0	0	0.183112	6.12	3.98	0	0	0	0	0	0	0	0	0	0	0	0
Solyc01g016390.3	0	0.151763	0	1.38	1.86	0.0330952	0	0	0	0	0	0	0	0	0	0	0.0425504
Solyc01g016400.1	3.08258	0	0	0	0	5.11767	0	0	0	0	0	0	0	8.86323	0	0	6.7484
Solyc01g016410.3	29.4978	29.5733	28.1102	35.59	24.68	12.1695	10.5089	12.12	12.4	21.22	16.1873	20.0477	16.459	12.9253	19.9695	15.237	14.1643
Solyc01g016413.1	0	0.22	0	0	0	0.140235	0	0	0	0	0	0	0.072865	0	0	0	0
Solyc01g016417.1	0	0	0	0	0	0	0	0	0	0	0	0	0	0	0	0	0
Solyc01g016430.1	0	0	0	0	0	0	0	0	0	0	0	0	0	0	0	0	0
Solyc01g016435.1	0	0	0	0	0	0	0	0	0	0	0	0	0	0	0	0	0
Solyc01g016450.1	0	0	0	0	0	0	0	0	0	0	0	0	0	0	0	0	0
Solyc01g016455.1	4.47045	2.881	2.89745	2.47	5.11	4.15776	4.32785	5.54	5.6	3.83	2.28656	2.33338	2.36649	0.951149	1.64804	4.7877	4.0624
Solyc01g016470.3	32.4642	49.8667	45.0249	30.85	28	48.133	55.8437	53.87	53.33	30.41	36.8245	36.2741	36.1855	51.6096	38.4657	75.542	62.7034
Solyc01g016475.1	0	0	0	0	0	0	0	0	0	0	0	0	0	0	0	0	0
Solyc01g016520.1	0	0	0	0	0	0	0	0	0	0	0	0	0	0	0	0	0
Solyc01g016540.2	0	0	0.146759	0	0	0	0	0	0	0	0	0	0	0	0	0.0364212	0
Solyc01g016550.1	0	0	0	0	0	0	0	0	0	0	0	0	0	0	0	0	0
Solyc01g016580.1	0	0	0	0	0	0	0	0	0	0	0	0	0	0	0	0	0
Solyc01g016590.1	0	0	0	0	0	0	0	0	0	0	0	0	0	0	0	0	0
Solyc01g016600.1	0	0	0	0	0	0	0	0	0	0	0	0	0	0	0	0	0
Solyc01g016620.1	0	0	0	0	0	0	0	0	0	0	0	0	0	0	0	0	0
Solyc01g016630.1	0	0	0	0	0	0	0	0	0	0	0	0	0	0	0	0	0
Solyc01g016633.1	0	0	0	0	0	0	0	0	0	0	0	0	0	0	0	0	0
Solyc01g016637.1	0	0	0	0	0	0	0	0	0	0	0	0	0	0	0	0	0
Solyc01g016640.2	0	0	0	0	0	0	0	0	0	0	0	0	0	0	0	0	0
Solyc01g016645.1	0	0	0	0	0	0	0	0	0	0	0	0	0	0	0	0	0
Solyc01g016650.1	0	0	0	0	0	0	0	0	0	0	0	0	0	0	0	0	0
Solyc01g016655.1	0	0	0	0	0	0	0	0	0	0	0	0	0	0	0	0	0
Solyc01g016670.1	0	0	0	0	0	0	0	0	0	0	0	0	0	0	0	0	0
Solyc01g016680.2	0	0	0	0	0	0	0	0	0	0	0	0	0	0	0	0	0
Solyc01g016682.1	0	0	0	0	0	0	0	0	0	0	0	0	0	0	0	0	0
Solyc01g016684.1	0	0	0	0	0	0	0	0	0	0	0	0	0	0	0	0	0
Solyc01g016686.1	0	0	0	0	0	0	0	0	0	0	0	0	0	0	0	0	0
Solyc01g016688.1	0.4312	0.148075	0.142488	0	0	0	0.21666	0	0	0	0	0.129671	0.121867	0	0.102614	0.106432	0
Solyc01g016690.1	0	0	0	0	0	0	0	0	0	0	0	0	0	0	0	0	0
Solyc01g016693.1	0	0	0	0	0	0	0	0	0	0	0	0	0	0	0	0	0
Solyc01g016697.1	0	0	0	0	0	0	0	0	0	0	0	0	0	0	0	0	0
Solyc01g016720.2	0	0	0	0	0	0	0	0	0	0	0	0	0	0	0	0	0
Solyc01g016723.1	0.361489	0.250212	0.11962	0	0	0.120248	0.320562	0	0	0	0.107745	0.0647299	0.435523	0.122741	0.0460961	0.18303	0.103048
Solyc01g016727.1	0	0	0	0	0	0	0	0	0	0	0	0	0	0	0	0	0
Solyc01g016760.1	0	0	0	0	0	0	0	0	0	0	0	0	0	0	0	0	0
Solyc01g016770.1	0	0	0	0	0	0	0	0	0	0	0	36.3329	0	0	0	0	0
Solyc01g016780.1	0	0	0	0	0	0	0	0	0	0	0	0	0	0	0	0	0
Solyc01g016790.1	0	0	0	0	0	0	0	0	0	0	0	0	0	0	0	0	0
Solyc01g016800.1	0	0	0	0	0	0	0	0	0	0	0	0	0	0	0	0	0
Solyc01g016805.1	0	0	0	0	0	0	0.0606216	0	0	0	0.989041	1.26371	0.713176	0.0460338	0.0517627	0	0
Solyc01g016850.1	0	0	0	0	0	0	0	0	0	0	0	0	0	0	0	0	0
Solyc01g016880.1	0	0	0	0	0	0	0	0	0	0	0	0	0	0	0	0	0
Solyc01g016890.1	0	0	0	0	0	0	0	0	0	0	0	0	0	0	0	0	0
Solyc01g016893.1	0	0	0	0	0	0	0	0	0	0	0	0	0	0	0	0	0
Solyc01g016897.1	0	0	0	0	0	0	0	0	0	0	0	0	0	0	0	0	0
Solyc01g016900.1	0	0	0	0	0	0	0	0	0	0	0	0	0	0	0	0	0
Solyc01g016910.1	0	0	0	0	0	0	0	0	0	0	0	0	0	0	0	0	0
Solyc01g016940.1	0	0	0	0	0	0	0	0	0	0	0	0	0	0	0	0	0
Solyc01g016960.1	0	0	0	0	0	0	0	0	0	0	0	0	0	0	0	0	0
Solyc01g016970.1	5.43721	1.16939	9.74725	0	0.57	3.29662	3.85723	0	0	0	3.73794	2.4121	2.74914	9.15605	4.73349	1.71104	2.94488
Solyc01g016980.1	0	0	0	0	0	0	0	0	0	0	0	0	0	0	0	0	0
Solyc01g016985.1	0	0	0	0	0	0	0	0	0	0	0	0	0	0	0	0	0
Solyc01g017020.1	0	0	0	0	0	0	0	0	0	0	0	0	0	0	0	0	0
Solyc01g017030.1	0	0	0	0	0	0	0	0	0	0	0	0	0	0	0	0	0
Solyc01g017040.1	0	0	0	0	0	0	0	0	0	0	0	0	0	0	0	0	0
Solyc01g017050.1	0	0	0	0	0	0	0	0	0	0	0	0	0	0	0	0	0
Solyc01g017060.2	0	0	0	0	0	0	0	0	0	0	0	0	0	0	0	0.225686	0
Solyc01g017070.1	0	0	0	0	0	0	0	0	0	0	0	0	0	0	0	0	0
Solyc01g017080.1	0	0	0	0	0	0	0	0	0	0	0	0	0	0	0	0	0
Solyc01g017083.1	0	0	0	0	0	0	0	0	0	0	0	0	0	0	0	0	0
Solyc01g017087.1	0	0	0	0	0	0	0	0	0	0	0	0	0	0	0	0	0
Solyc01g017090.3	0	0	0	0	0	0	0	0	0	0	0	0	0	0	0	0	0
Solyc01g017110.1	0	0	0	0	0	0	0	0	0	0	0	0	0	0	0	0	0
Solyc01g017120.1	0	0	0	0	0	0	0	0	0	0	0	0	0	0	0	0	0
Solyc01g017130.1	0	0	0	0	0	0	0	0	0	0	0	0	0	0	0	0	0
Solyc01g017140.1	0	0	0	0	0	0	0	0	0	0	0	0	0	0	0	0	0
Solyc01g017150.1	0	0	0	0	0	0	0	0	0	0	0	0	0	0	0	0	0
Solyc01g017160.1	0	0	0	0	0	0	0	0	0	0	0	0	0	0	0	0	0
Solyc01g017170.1	0	0	0	0	0	0	0	0	0	0	0	0	0	0	0	0	0.395982
Solyc01g017180.2	0	0	0	0	0	0	0	0	0	0	0	0	0	0	0	0	0
Solyc01g017183.1	0	0	0	0	0	0	0	0	0	0	0	0	0	0	0	0	0
Solyc01g017185.1	0	0	0	0	0	0	0	0	0	0	0	0	0	0	0	0	0
Solyc01g017187.1	0	0	0	0	0	0	0	0	0	0	0	0	0	0	0	0	0
Solyc01g017200.2	0	0	0	0	0	0	0	0	0	0	0	0	0	0	0	0	0
Solyc01g017210.1	0	0	0	0	0	0	0	0	0	0	0	0	0	0	0	0	0
Solyc01g017220.1	0	0	0	2.51	2.29	0	0	22.94	9.33	10.71	0	0	0	1.52518	0	0	0
Solyc01g017230.1	0	0	0	0	0	0	0	0	0	0	0	0	0	0	0	0	0
Solyc01g017235.1	0	0	0	0	0	0	0	0	0	0	0	0	0	0	0	0	0
Solyc01g017240.1	0	0	0	0	0	0	0	0	0	0	0	0	0	0	0	0	0
Solyc01g017245.1	0	0	0	0	0	0	0	0	0	0	0	0	0	0	0	0	0
Solyc01g017260.1	0	0	0	0	0	0	0	0	0	0	0	0	0	0	0	0	0
Solyc01g017270.1	0	0	0	0	0	0	0	0	0	0	0	0	0	0	0	0	0
Solyc01g017280.1	0	0	0	0	0	0	0	0	0	0	0	0	0	0	0	0	0
Solyc01g017290.1	0	0	0	0	0	0	0	0	0.09	0	0	0	0	0	0	0	0
Solyc01g017330.2	0	0	0	0	0	0	0	0	0	0	0	0	0	0	0	0.0806369	0.0923503
Solyc01g017333.1	0	0	0	0	0	0	0	0	0	0	0	0	0	0	0	0	0
Solyc01g017337.1	0	0	0	0	0	0	0	0	0	0	0	0	0	0	0	0	0
Solyc01g017360.2	0	0	0	0	0	0	0	0	0	0	0	0	0	0	0	0	0
Solyc01g017370.1	0	0	0	0	0	0	0	0	0	0	0	0	0	0	0	0	0
Solyc01g017390.2	0	0	0	0	0	0	0	0	0	0	0	0	0	0	0	0	0
Solyc01g017400.2	0	0	0	0	0	0	0	0	0	0	0	0	0	0	0	0	0
Solyc01g017410.2	0	0	0	0	0	0	0	0	0	0	0	0	0	0	0	0	0
Solyc01g017440.1	0	0	0	0	0	0	0	0	0	0	0	0	0	0	0	0	0
Solyc01g017460.2	0	0	0	0	0	0	0	0	0	0	0	0	0	0	0	0	0
Solyc01g017470.2	0	0	0	0	0	0	0	0	0	0	0	0	0	0	0	0	0
Solyc01g017480.1	0	0	0	0	0	0	0	0	0	0	0	0	0	0	0	0	0
Solyc01g017485.1	0	0	0	0	0	0	0	0	0	0	0	0	0	0	0	0	0
Solyc01g017500.2	0	0.0353027	0	0	0	0	0	0	0	0	0.0258387	0	0	0	0	0	0
Solyc01g017510.1	0	0	0	0	0	0	0	0	0	0	0	0	0	0	0	0	0
Solyc01g017530.1	0	0	0	0	0	0	0	0	0	0	0	0	0	0	0	0	0
Solyc01g017540.1	0	0	0	0	0	0	0	0	0	0	0	0	0	0	0	0	0
Solyc01g017560.2	0	0	0	0	0	0	0	0	0	0	0.555534	0	0	0	0	0	0
Solyc01g017563.1	0	0	0	0	0	0	0	0	0	0	0	0	0	0	0	0	0
Solyc01g017567.1	0	0	0	0	0	3.56854	0	0	0	0	0	3.69871	0	0	0	0	0
Solyc01g017600.3	0	0	0	0.92	1.22	0.638475	0.106099	0	0	0	0	0.0651547	0	0.0395863	1.15078	0.396008	0.443259
Solyc01g017610.1	0	0	0	0	0	0	0	0	0	0	0	0	0	0	0	0	0
Solyc01g017620.1	0	0	0	0	0	0	0	0	0	0	0	0	0	0	0	0	0
Solyc01g017630.1	0	0	0	0	0	0	0	0	0	0	0	0	0	0	0	0	0
Solyc01g017640.2	0	0	0	0	0	0	0	0	0	0	0	0	0	0	0	0	0
Solyc01g017650.2	0	0	0	0	0	0	0	0	0	0	0	0	0	0	0	0	0
Solyc01g017660.2	0	0	0	0	0	0	0	0	0	0	0	0	0	0	0	0	0
Solyc01g017670.1	0	0	0	0	0	0	0	0	0	0	0	0	0	0	0	0	0
Solyc01g017680.2	0	0	0	0	0	0	0	0	0	0	0	0	0	0	0	0	0
Solyc01g017685.1	0	0	0	0	0	0	0	0	0	0	0	0	0	0	0	0	0
Solyc01g017690.1	0	0	0	0	0	0	0	0	0	0	0	0	0	0	0	0	0
Solyc01g017700.1	0	0	0	0	0	0	0	0	0	0	0	0	0	0	0	0	0
Solyc01g017710.1	0	0	0	0	1.31	0	0	1.18	2.92	0	0	0	0	0	0	0	0
Solyc01g017720.2	0.635196	0	1.85998	0	0	0.717102	0.495364	0	0	0	0	0	0	0	0.564158	0	0.70943
Solyc01g017730.1	0	0	0	0	0	0	0	0	0	0	0.56729	0	0	0	0	0	0
Solyc01g017735.1	0	0	0	0	0	0	0	0	0	0	0	0	0	0	0	0	0
Solyc01g017740.1	0	0	0	0	0	0	0	0	0.77	0.86	0	0	0	0	0	0	0
Solyc01g017750.1	0	0	0	0	0	0	0	0	0	0	0	0	0	0	0	0	0
Solyc01g017760.1	0	0	0	0	0	0	0	0	0	0	0	0	0	0	0	0.179949	0
Solyc01g017770.1	0	0	0	0	0	0	0	0	0	0	0	0	0	0	0	0	0
Solyc01g017775.1	0	0	0	0	0	0	0	0	0	0	0	0	0	0	0	0	0
Solyc01g017790.2	0	0	0	0	0	0	0	0	0	0	0	0	0	0	0	0	0
Solyc01g017793.1	0	0	0	0	0	0	0	0	0	0	0	0	0	0	0	0	0
Solyc01g017797.1	0	0	0	0	0	0	0	0	0	0	0	0	0	0	0	0	0
Solyc01g017820.2	0	0	0	0	0	0	0	0	0	0	0	0	0	0	0	0	0
Solyc01g017823.1	0	0	0	0	0	0	0	0	0	0	0	0	0	0	0	0	0
Solyc01g017827.1	0	0	0	0	0	0	0	0	0	0	0	0	0	0	0	0	0
Solyc01g017860.3	11.0475	9.8424	8.90883	1.85	1.53	9.92811	8.57332	2.9	3.89	2.67	9.07078	9.57348	7.43316	3.84147	4.01479	4.96668	4.16467
Solyc01g017870.2	0	0	0	0	0	0	0	0	0	0	0	0	0	0	0.127715	0	0.144469
Solyc01g017873.1	0	0	3.58245	0	0	0	0	0	0	0	0	0	0	0	0	0	0
Solyc01g017875.1	0	0	0	0	0	0	0	0	0	0	0	0	0	0	0	0	0
Solyc01g017877.1	0	0	0	0	0	0	0	0	0	0	0	0	0	0	0	0	0
Solyc01g017950.2	0	0	0	0	0	0	0	0	0	0	0	0	0	0	0	0	0
Solyc01g017960.1	0	0	0	0	0	0	0	0	0	0	0	0	0	0	0	0	0
Solyc01g017970.1	0	0	0	0	0	0	0	0	0	0	0	0	0	0	0	0	0
Solyc01g018010.2	5.57282	5.51189	3.7534	4.05	4.58	6.33516	4.1407	1.91	1.85	0	5.42867	4.70093	5.97441	3.81306	1.81412	5.7837	4.97851
Solyc01g018020.2	0.0568095	0.139549	0.038616	5.04	5.99	0.403882	0.572345	0	0	0	0.0448343	0.0901154	0.0847667	0.665997	0.0739246	0.482092	0.779282
Solyc01g018025.1	0	0	0	0	0	0	0	0	0	0	0	0	0	0	0	0	0
Solyc01g018040.1	0	0	0.182576	0	0	0	0	0	0	0	0	0	0	0	0	0	0
Solyc01g018041.1	0	0	0	0	0	0	0	0	0	0	0	0	0	0	0	0	0
Solyc01g018042.1	0	0	0	0	0	0	0	0	0	0	0	0	0	0	0	0	0
Solyc01g018044.1	0	0	0	0	0	0	0	0	0	0	0	0	0	0	0	0	0
Solyc01g018046.1	0	0	0	0	0	0	0	0	0	0	0	0.116761	0	0	0	0	0
Solyc01g018048.1	0	0	0	0	0	0	0	0	0	0	0	0	0	0	0	0	0
Solyc01g018060.1	0	0	0	0.25	0	0	0	1.43	1.26	1.4	0	0	0	0	42.1571	0	0
Solyc01g018070.2	0	0	0	0	0	0	0	0	0	0	0	0	0	0	0	0	0
Solyc01g018090.2	0	0	0	0	0	0	0	0.98	0.4	1.13	0	0	0	0	0	0	0
Solyc01g019100.1	0	0	0	0	0	0	0	0	0	0	0	0	0	0	0	0	0
Solyc01g020100.2	0	0	0	0	0	0	0	0	0	0	0	0	0	0	0	0	0
Solyc01g020110.2	0	0.0804507	0.0761417	0	0	0	0	0	0	0	0	0	0	0	0	0	0
Solyc01g020115.1	0	0	0	0	0	0	0	0	0	0	0	0	0	0	0	0	0
Solyc01g020120.2	0	0.106614	0	0	0	0	0	0	0	0	0	0	0	0	0	0	0
Solyc01g020125.1	0	0	0	0	0	2.33725	5.07825	0	0	0	1.81854	0	1.03316	4.69954	1.24514	0	0
Solyc01g020150.3	0	0	0	9.96	11.08	3.59531	0	10.58	14.17	17.56	0	3.51093	0	4.41045	0	0	0
Solyc01g020155.1	0	0	0	0	0	0	0	0	0	0	0	0	0	0	0	0	0
Solyc01g020170.1	0	0	0	0	0	0	0	0	0	0	0	0	0	0	0	0	0
Solyc01g020180.1	0	0	0	0	0	0	0	0	0	0	0	0	0	0	0	0	0
Solyc01g020185.1	0	0	0	0	0	0	0	0	0	0	0	0	0	0	0	0	0
Solyc01g020190.2	1.50912	2.44482	0	8.36	11.23	0.649097	0	12.72	14.89	11.14	0.114933	0.142078	0.385902	0	0.751199	0.265267	0
Solyc01g020200.1	0	0.624425	0.299888	0	0	0	0	0	0	0	0	0	0	0	0	0	0
Solyc01g020230.3	0.502208	0.892507	0.738186	0	0.57	0.301908	0.259026	1.09	1.54	0	0.570427	0.656397	0.410196	0.308399	0.245564	0.361938	0.43285
Solyc01g020240.3	28.0056	30.9678	27.88	10.61	17	20.0719	15.7952	22.47	21.28	16.8	19.3273	23.9117	20.4285	17.4901	21.4491	20.6284	19.3044
Solyc01g020280.1	0	0	0	0	0	0	0	0	0	0	0	0	0	0	0	0	0
Solyc01g020285.1	0	0.832351	0	0	0	0.102106	0	0	0	0	0.369515	0.308243	0.411005	0	0	0	0
Solyc01g020290.1	0	0	0	0	0	0	0	9.64	43.01	30	0	0	0	0	0	0	0
Solyc01g020300.3	0	0	0	0	0	0	0	0	0	0	0	0	0	0	0	0	0
Solyc01g020320.3	16.0657	15.8692	18.0732	14.27	9.53	26.7991	27.6724	16.69	6.02	13.21	14.7608	14.9044	18.3337	11.3959	10.7164	26.9373	26.7634
Solyc01g020325.1	0	0	0	0	0.37	0	0	0	0	0	0	0.0494068	0	0	0	0.0667996	0
Solyc01g020340.2	0.361795	0.701283	0.725142	1.85	0.92	1.7991	1.92928	0.96	0.63	0	1.05925	1.38202	1.50813	0.269717	0.49937	0.679258	0.557085
Solyc01g020345.1	1.46242	4.1795	3.1861	2.27	1.83	0.846839	1.14792	0	1.16	0	1.21962	2.10668	0	0	0	0.517383	0.561047
Solyc01g020360.1	0	0	0	0	0	0	0	0	0	0	0	0	0	0	0	0	0
Solyc01g020370.1	0	0	0	0	0	0	0	0	0	0	0	0	0	0	0	0	0
Solyc01g020371.1	0	0	0	0	0	0	0	0	0	0	0	0	0	0	0	0	0
Solyc01g020372.1	0	0	0	0	0	0.0192847	0	0	0	0	0	0	0	0	0	0	0.0116965
Solyc01g020374.1	0	0	0	0	0	0	0	0	0	0	0	0	0	0	0	0	0
Solyc01g020376.1	0	0	0	0	0	0	0	0	0	0	0	0	0	0	0	0	0
Solyc01g020378.1	5.89241	0	0	0	0	0	0	0	1.68	0	5.11371	6.90363	3.94628	0	0	3.65396	0
Solyc01g020400.1	0	0	0	0	0	0	0	0	0	0	0	0	0	0	0	0	0
Solyc01g020401.1	0	0	0	0	0	0	0	0	0	0	0	0	0	0	0	0	0
Solyc01g020402.1	0	0	0	0	0	0	0	0	0	0	0	0	0	0	0	0	0
Solyc01g020403.1	0	0	0	0	0	0	0	0	0	0	0	0	0	0	0	0	0
Solyc01g020404.1	0	0	0	0	0	0	0	0	0	0	0	0	0	0	0	0	0
Solyc01g020406.1	0	0	0	0	0	0	0	0	0	0	0	0	0	0	0	0	0
Solyc01g020408.1	0	0	0	0	0	0	0	0	0	0	0	0	0	0	0	0	0
Solyc01g020430.1	0	0	0	0	0	0	0	0	0	0	0	0	0	0	0	0	0
Solyc01g020435.1	0	0	0	0	0	0	0	0	0	0	0	0	0	0	0	0	0
Solyc01g020440.3	5.32339	8.72325	9.78929	12.08	6.73	9.61374	9.45431	14.13	16.93	8.46	6.97769	6.63911	7.05137	3.88655	4.0203	7.82569	8.30179
Solyc01g020445.1	0	0	0	0	0	0	0	0	0	0	0	0	0	0	0	0	0
Solyc01g020450.1	0	0	0	0	0	0	0	0	0	0	0	0	0	0	0	0	0
Solyc01g020460.2	0	0	0	0	0	0	0	0	0	0	0	0	0	0	0	0	0
Solyc01g020470.2	0	0	0	0	0	0	0	0	0	0	0	0	0	0	0	0	0
Solyc01g020480.1	0	0	0	0	0	0	0	0	0	0	0	0	0	0	0	0	0
Solyc01g020490.1	0	0	0	0	0	0	0	0	0	0	0	0	0	0	0	0	0
Solyc01g020500.2	0.83376	0.853784	2.21491	0	0	1.33564	0.224716	0	0	0	1.21011	0.297903	0.826965	0.205012	0	0.995453	0.537907
Solyc01g020510.1	0	0	0	0	0	0	0	0	0	0	0	0	0	0	0	0	0
Solyc01g020520.3	0	0	0	0	0	0	0	0	0	0	0	0	0	0	0	0	0
Solyc01g020525.1	0.73264	1.08286	0.938979	0.89	0.11	1.67759	1.33931	0.75	0.96	0.86	1.80098	1.34215	1.64213	0.710909	0.365626	0.939286	0.953583
Solyc01g020570.2	0	0	0	0	0	0	0	0	0	0	0	0	0	0	0	0	0
Solyc01g021600.3	0	0.111645	0	0	0	0.129698	0.6177	0	0	0	0.0900578	0	0	0	0	0.166354	0.185483
Solyc01g021610.1	0	0	0	0	0	0	0	0	0	0	0	0	0	0	0	0	0
Solyc01g021620.2	0	0	0	0	0	0	0	0	0	0	0	0	0	0	0	0	0
Solyc01g021623.1	0	0	0.139619	0	0	0	0	0	0	0	0	0	0	0	0	0	0
Solyc01g021625.1	0	0	0	0	0	0	0	0	0	0	0	0	0	0	0	0	0
Solyc01g021627.1	0	0	0	0	0	0	0	0	0	0	0	0	0	0	0	0	0
Solyc01g021640.3	7.78521	10.907	11.3719	16.69	12.7	9.97965	10.563	5.46	9.99	4.87	12.0648	13.0285	12.6717	9.40093	9.56569	10.5021	8.26091
Solyc01g021670.3	204.39	96.9764	119.399	112.37	78.67	182.651	184.975	84.87	32.51	93.01	169.612	179.512	204.165	202.075	263.183	289.73	333.616
Solyc01g021675.1	0.325509	0	0	0	0	0	0.524461	0	0	0	0	0.344228	0	0.234192	0	0.852371	0.307149
Solyc01g021690.1	0	0	0	0	0	0	0	0	0	0	0	0	0	0	0	0	0
Solyc01g021700.2	0	0	0	0	0	0	0	0	0	0	0	0	0	0	0	0	0
Solyc01g021705.1	0	0	0	0	0	0	0	0	0	0	0	0	0	0	0	0	0
Solyc01g021720.1	0	0	0	0	1.47	0.805425	0	0	0	0	0	0	0	0	0	3.2804	0
Solyc01g021730.2	2.15796	0.703891	0.554726	0.8	0.62	0.93948	0.634592	0	0	0	0.268067	0.454918	0.12218	1.48512	1.3147	1.70043	1.0688
Solyc01g021740.1	0	0	0	0	0	0	0	2.61	0.64	0.71	0	0	0	0	0.517506	0	0
Solyc01g022740.3	5.0986	5.20851	5.59663	3.83	2.03	4.49214	3.74882	4.62	3.76	3.91	4.83211	5.74235	5.45084	3.29321	2.71899	5.47443	4.96539
Solyc01g022750.3	95.0287	111.005	151.827	70.71	90.14	89.4944	104.558	78.61	53.34	54.53	118.255	117.935	106.219	135.781	141.118	181.776	216.092
Solyc01g022760.1	0	0	0	0	0	0	0	0	0	0	0	0	0	0	0	0	0
Solyc01g022780.1	0	0	0	0	0	0	0	0	0	0	0	0	0	0	0	0	0
Solyc01g028800.2	0	0.0439643	0.250964	1.72	1.55	0.207999	0.219579	0	0	0	0	0.021751	0	0.154634	0.0316915	0.109522	0.088797
Solyc01g028805.1	7.16229	8.68416	15.6669	22.76	17.29	11.1985	15.8562	5.51	1.81	3.82	9.44847	8.94365	9.15671	2.37168	1.50842	10.1234	9.45904
Solyc01g028810.3	472.59	565.552	402.888	146.22	171.17	211.1	193.162	315.87	421.78	416.46	474.783	488.429	479.486	313.84	387.702	319.794	322.256
Solyc01g028830.3	10.417	8.57051	11.696	22.24	15.56	18.9658	18.5318	16.47	12.64	13.16	12.23	12.5113	12.1657	12.8688	7.60822	17.0162	18.6461
Solyc01g028860.3	162.532	199.236	154.401	146.37	155.34	150.988	144.762	142.84	152.43	162.46	175.795	176.318	173.952	127.477	106.009	154.72	127.997
Solyc01g028870.3	36.1895	48.0616	43.9745	6.31	3.42	23.8735	22.8269	14.51	25.17	22.13	47.4576	46.6442	46.9982	26.2345	26.1988	31.3132	27.1534
Solyc01g028875.1	0	0	0	0	0	0	0	0	0	0	0	0	0	0	0	0	0
Solyc01g028900.3	136.565	138.147	128.559	108.98	72.31	116.862	127.651	124.1	129.69	94.72	119.05	115.576	116.53	102.535	92.7214	136.428	130.314
Solyc01g028910.2	0	0	0	0	0	0	0	0	0	0	0	0	0	0	0	0	0
Solyc01g028930.3	18.6924	18.4599	22.6182	28.52	20.26	21.8062	20.3069	14.9	14.82	9.79	25.0845	22.7428	22.3503	20.1618	23.1322	20.1132	22.6893
Solyc01g028935.1	0	0	0	0	0	0	0	0	0	0	0	0	0	0	0	0	0
Solyc01g028980.1	0	0	0	0	0	0	0	0	0	0	0	0	0	0	0	0	0
Solyc01g028983.1	0	0	0	0	0	0	0.34647	0	0	0	0	0	0	0	0	0	0
Solyc01g028987.1	0	0.255424	0	0	0	0.0756786	0.100538	0	0	0	0	0	0	0	0	0.044152	0
Solyc01g033990.1	0	0	0	0	0	0	0	0	0	0	0	0	0	0	0	0	0
Solyc01g034020.3	35.0906	32.5349	40.021	36.65	25.33	54.7227	54.8401	42.28	42.54	31.51	45.5659	43.8239	48.8353	59.4813	54.3257	55.6248	59.1745
Solyc01g034023.1	0	0	0	0	0	0	0	0	0	0	0	0	0	0	0	0	0
Solyc01g034025.1	0	0	0	0	0	0	0	0	0	0	0	0	0	0	0	0	0
Solyc01g034027.1	0	0	0	0	0	0	0	0	0	0	0	0	0	0	0	0	0
Solyc01g034050.1	0	0	0	0	0	0	0	0	0	0	0	0	0	0	0	0	0
Solyc01g034060.1	0	0	0	0	0	0	0	0	0	0	0	1.89352	0	0	0	0	0
Solyc01g034063.1	0	0	0	0	0	0	0	0	0	0	0	0	0	0	0	0	0
Solyc01g034067.1	0	0	0	0	0	0	0	0	0	0	0	0	0	0	0	0	0
Solyc01g034080.1	0.357961	0	0.172294	0.43	0.16	0.15054	0.348851	0	0.16	0	0.0487833	0.117287	0	0.186057	0.335718	0.243263	0.459654
Solyc01g034085.1	0	0	0	0	0	0	0	0	0	0	0	0	0	0	0	0	0
Solyc01g034140.1	0	0	0	0	0	0	0	0	0	0	0	0	0	0	0	0	0
Solyc01g034150.3	7.5439	6.80258	6.92383	9.83	9.59	6.04569	7.65139	4.48	2.3	2.82	7.00849	7.48989	6.89804	2.80151	2.13712	3.82669	2.9084
Solyc01g034155.1	3.70365	4.55504	4.86606	4.09	12.91	10.9116	9.29475	0	0	0	8.63795	10.1405	10.1173	3.08155	2.5371	4.71608	4.85159
Solyc01g034170.1	0	0	0	0	0	0	0	0	0	0	0	0	0	0	0	0	0
Solyc01g034190.1	0	0	0	0	0	0	0	0	0	0	0	0	0	0	0	0	0
Solyc01g034195.1	0	0	0	0	0	0	0	0	0	0	0	0	0	0	0	0	0
Solyc01g034210.1	0	0	0	0	0	0	0	0	0	0	0	0	0	0	0	0	0
Solyc01g035220.1	0	0	0	0	0	0	0	0.41	0	0.39	0	0	0	0	0	0	0
Solyc01g035225.1	0	0	0	0	0	0	0	0	0	0	0	0	0	0	0	0	0
Solyc01g038230.1	0	0	0	0	0	0	0	0	0	0	0	0	0	0	0	0	0
Solyc01g038235.1	0	0	0	0	0	0	0	0	0	0	0	0	0	0	0	0	0
Solyc01g044240.3	460.398	467.297	523.816	293.29	306.8	296.883	297.133	488.16	542.85	688.49	217.573	228.232	182.757	31.668	26.5788	889.648	860.657
Solyc01g044270.3	7.12311	11.2314	12.2204	9.53	12.37	8.86145	8.51955	10.25	10.64	9.3	8.48051	8.67939	7.67795	9.61016	10.0139	12.8897	12.0502
Solyc01g044273.1	0	0	0	0	0	0	0	0	0	0	0	0	0	0	0	0	0
Solyc01g044277.1	0	0	0	0	0	0	0	0	0	0	0	0	0	0	0	0	0
Solyc01g044300.2	0	0	0	0	0	0	0	0	0	0	0	0	0	0	0	0	0
Solyc01g044303.1	0	0	0	0	0	0	0	0	0	0	0	0	0	0	0	0	0
Solyc01g044305.1	0	0	0	0	0	0	0	0	0	0	0	0	0	0	0	0	0
Solyc01g044307.1	14.3161	14.2671	14.4714	35.19	42.19	12.8164	13.7725	18.21	17.04	18.06	10.6762	10.5005	10.8827	15.2546	19.8235	14.0999	14.5464
Solyc01g044360.3	74.1005	68.0896	64.7984	65.38	80.04	81.7152	81.814	103.25	97.44	100.55	79.4441	81.6126	81.604	87.0848	88.1789	98.5058	75.0148
Solyc01g044370.2	0.688975	0.428177	0.136686	0	0	0.837276	1.11419	0	2.31	0	0.848225	0.435168	0.554692	0.188633	0.636926	0.214892	0.355027
Solyc01g044371.1	0.697593	0.35483	0	0	0	1.30407	1.00891	0	0	0	0.524236	0.657055	0.597952	0	0.538802	0	0.327724
Solyc01g044372.1	0	0	0	0	0	0.424243	0	0	0	0	0.302903	0	0.698481	0	0	0.316524	0.680873
Solyc01g044373.1	0.457667	0.306423	0	0	0	0	0	0	0	0	0.134115	0	0.313187	0.09577	0	0	0
Solyc01g044374.1	0	0	0	0	0	0	0	0	0	0	0	0	0	0	0	0	0
Solyc01g044376.1	0	0.34513	0.134888	0	0	0.0897876	0	0	0	0	0	0	0	0	0	0.0579194	0.065604
Solyc01g044378.1	0	0	0	0	0	0	0	0	0	0	0	0	0	0	0	0	0
Solyc01g044420.3	0	0.0514603	0	0	0	0.0654881	0	0	0	0	0.0214955	0	0.0246704	0	0	0	0
Solyc01g044490.3	32.1211	39.8096	33.1253	27.34	21.96	22.8345	24.3135	23.44	23.1	11.15	30.2568	28.1229	30.0201	39.6713	39.019	28.4555	29.462
Solyc01g044510.2	0	0	0	0	0	0	0	0	0	0	0	0	0	0	0.179957	0	0
Solyc01g044520.2	0	0	0	0	0	0.148816	0	0	0	0	0.0694835	0	0	0	0	0	0
Solyc01g044540.1	247.845	0	74.0017	0	0	104.722	29.9344	0	0.38	0	0	0	0	0	0	0	0
Solyc01g044543.1	0	0	0	0	0	0	0	0	0	0	0	0	0	0	0	0	0
Solyc01g044545.1	0	0	0	0	0	0	0	0	0	0	0	0	0	0	0	0	0
Solyc01g044547.1	0	0	0	0	0	0	0	0	0	0	0	0	0	0	0	0	0
Solyc01g044550.2	0	0	0	0	0	0	0	0	0	0	0	0	0	0	0	0	0
Solyc01g044560.2	0	0	0	0	0	0	0	0	0	0	0	0	0	0	0	0	0
Solyc01g044565.1	0	0.0792052	0	0	0	0	0	0	0	0	0	0	0	0	0	0	0
Solyc01g047580.1	0	0	0	0	0	0	0	0	0	0	0	0	0	0	0	0	0
Solyc01g047590.2	0	0	0	0	0	0	0	0	0	0	0	0.0688038	0	0	0	0	0
Solyc01g047593.1	0	0	0	0	0	0	0	0	0.51	0	0	0	0	0	0	0	0
Solyc01g047597.1	0	0	0	0	0	0	0	0	0	0	0	0	0	0	0	0	0
Solyc01g048590.2	0	0	0	0.85	0.32	0	0	103.45	151.52	118.13	0	4.01103	0	0	0	0	0
Solyc01g049640.2	0	0	0	0	0	0	0	0	0	0	0	0	0	0	0	0	0
Solyc01g049650.3	26.2813	20.8192	17.0145	10.33	6.63	25.9595	23.2828	78.6	86.17	80.75	13.6857	14.9045	13.6278	8.18058	6.56499	26.6485	17.6822
Solyc01g049660.1	0	0	0	0	0	0	0	0	0	0	0	0	0	0	0	0	0
Solyc01g049680.3	48.3054	55.1127	57.7337	97.57	60.71	65.8026	75.42	55.8	65.81	38.89	60.4648	54.9754	58.1835	47.5542	43.0263	58.9988	66.1495
Solyc01g049685.1	9699.43	8360.51	10594.8	0	172.46	3814.45	4949.36	0	0	0	1789.41	2729.56	2355.27	4243.12	2980.01	2066.28	3881.66
Solyc01g049720.1	0	0	0	0	0	0	0	0	0	0	0	0	0	0	0	0	0
Solyc01g049740.1	0	0	0.115194	0	0	0	0	0	0	0	0	0	0	0	0	0	0
Solyc01g049743.1	0	0	0	0	0	0	0	0	0	0	0	0	0	0	0	0	0
Solyc01g049745.1	0	0	0	0	0	0	0	0	0	0	0	0	0	0	0	0	0
Solyc01g049747.1	0	0	0	0	0	0	0	0	0	0	0	0	0	0	0	0	0
Solyc01g049760.1	0	0	0	0	0	0	0	0	0	0	0	0	0	0	0	0	0
Solyc01g049765.1	0	0	0	0	0	0	0	0	0	0	0	0	0	0	0	0	0
Solyc01g049770.3	9.6329	26.285	7.84121	5.99	10	12.703	9.35356	11.42	1.4	12.01	7.90425	10.6883	8.44294	3.33598	3.8962	8.02312	14.9346
Solyc01g049775.1	0	1.04298	0	0	0	0	0	0	0	0	0	0	0	0	0	0	0
Solyc01g049790.1	0	0	0	0	0	0	0	0	0	0	0	0	0	0	0	0	0
Solyc01g049793.1	0	0	0	0	0	0	0	0	0	0	0	0	0	0	0	0	0
Solyc01g049797.1	0	0	0	0	0	0	0	0	0	0	0	0	0	0	0	0	0
Solyc01g049810.3	0.0841618	0.797488	0.726631	0.56	0.44	0.398012	0.262249	0.3	0.74	0.36	0.31827	0.767973	0.161659	0.603927	0.522717	0.587919	0.629139
Solyc01g049820.2	0	0	0.0727451	0	0.27	0	0	0	0	0	0	0	0	0	0	0	0
Solyc01g049825.1	0	0	0	0	0	0	0	0	0	0	0	0	0	0	0	0	0
Solyc01g049840.1	0	0	0	0	0	0.0875789	0	0	0	0	0	0	0	0	0	0	0
Solyc01g049845.1	0	0	0	0	0	0	0	0	0	0	0	0	0	0	0	0	0
Solyc01g049880.3	0.442223	1.81129	2.19505	1.38	0.53	3.21348	2.61363	12.78	10.41	13.85	0.478556	0.463506	0.882294	2.59344	3.72478	3.98927	5.979
Solyc01g049890.3	365.404	239.579	255.32	315.92	167.95	237.629	231.174	271.68	315	250.06	216.114	213.984	219.914	223.091	233.405	294.423	270.787
Solyc01g049895.1	0	0	0	0	0	0	0	0	0	0	0	0	0	0	0	0	0
Solyc01g049910.3	0.914238	0.929917	0.721559	1.66	0.85	1.45162	1.15327	0.84	1.29	1.52	1.15813	1.23288	1.08439	0.477066	0.315377	0.865066	0.670172
Solyc01g049912.1	0	0	0	0	0	0	0	0	0	0	0	0	0	0	0	0	0
Solyc01g049914.1	0	0	0	0	0	0	0	0	0	0	0	0	0	0	0	0	0
Solyc01g049916.1	0	0	0	0	0	0	0	0	0	0	0	0	0	0	0	0	0
Solyc01g049918.1	0	0.107954	0	0	0	0	0	0	0	0	0	0	0	0	0	0	0
Solyc01g049920.1	0	7.7617	0	0	0	5.20689	12.6022	2.08	3.07	2.47	3.63276	10.1772	4.23864	13.4574	7.05173	0	30.0783
Solyc01g049925.1	1.28108	3.96089	1.35925	1.01	0.92	2.36327	3.1532	0	0.38	0	2.6987	3.42364	3.00863	0.15014	0.126107	0.730273	0.342356
Solyc01g049950.1	0	0	0	0	0	0	0	0	0	0	0	0	0	0	0	0	0
Solyc01g049960.3	69.2907	74.4155	69.3829	46.43	55.91	56.9401	49.7602	55.37	65.77	48.65	59.5765	59.5031	61.2293	52.1352	52.0514	62.4166	63.675
Solyc01g049970.2	0	0	0	0	0	0	0	0	0	0	0	0	0	0	0	0	0
Solyc01g049975.1	2.95927	1.86543	2.95893	4.21	0.66	3.83967	4.53564	2.25	0	0.62	4.00282	4.26707	3.68951	2.00961	2.00462	2.84701	2.07244
Solyc01g050020.2	0	0	0	0	0	0	0	0.29	0.84	1.02	0	0	0	0	0	0	0
[truncated: 32,880 more rows]
